# Supplementary material for: 50 years of Iranian clinical, biomedical, and public health research: a bibliometric analysis of the Web of Science Core Collection (1965-2014)
Source: J Glob Health. 2018 Jul 30;8(2):020701. doi: 10.7189/jogh.08.020701 (PMC6076565; doi:10.7189/jogh.08.020701)
Supplement: Online Supplementary Document [file jogh-08-020701-s001.zip]

Archive with 2 entries (2 files):
- Mansoori_OSD_1.docx
- Mansoori_OSD_2_Excel.xlsx
