# Supplementary material for: 50 years of Iranian clinical, biomedical, and public health research: a bibliometric analysis of the Web of Science Core Collection (1965-2014)
Source: J Glob Health. 2018 Jul 30;8(2):020701. doi: 10.7189/jogh.08.020701 (PMC6076565; doi:10.7189/jogh.08.020701)
Supplement: Online Supplementary Document [file jogh-08-020701-s001.zip › Mansoori_OSD_2_Excel.xlsx]

## Sheet: Total data
Research area / Publication year	1965	1966	1967	1968	1969	1970	1971	1972	1973	1974	1975	1976	1977	1978	1979	1980	1981	1982	1983	1984	1985	1986	1987	1988	1989	1990	1991	1992	1993	1994	1995	1996	1997	1998	1999	2000	2001	2002	2003	2004	2005	2006	2007	2008	2009	2010	2011	2012	2013
PHARMACOLOGY PHARMACY	0	0	0	0	0	0	0	0	12	8	16	24	12	17	16	11	17	18	4	13	5	5	4	10	10	20	13	16	14	19	34	25	34	72	50	71	105	124	152	284	243	384	415	439	651	760	1056	942	1041
GENERAL INTERNAL MEDICINE	0	0	0	0	0	0	0	0	16	39	11	28	56	39	13	2	5	2	4	4	1	3	3	6	1	3	4	5	18	3	3	2	7	13	18	15	13	28	54	48	70	106	379	468	517	539	800	955	914
BIOCHEMISTRY MOLECULAR BIOLOGY	0	0	0	0	0	0	0	6	3	3	10	8	7	23	17	12	13	6	7	6	4	5	13	4	5	6	10	10	13	16	23	24	18	15	25	24	36	92	109	145	251	238	321	411	451	519	657	761	735
NEUROSCIENCES NEUROLOGY	0	0	0	0	0	0	0	1	3	0	3	2	6	4	8	6	5	2	0	3	5	9	3	4	2	5	5	0	5	9	23	14	9	37	26	30	37	63	71	208	236	263	267	346	419	374	400	544	570
PUBLIC ENVIRONMENTAL OCCUPATIONAL HEALTH	0	0	0	1	0	0	2	1	7	16	18	23	30	25	16	11	9	11	8	8	7	1	7	5	3	9	2	5	10	4	7	7	16	12	11	13	19	33	28	32	57	156	274	258	422	363	478	408	478
BIOTECHNOLOGY APPLIED MICROBIOLOGY	0	0	0	0	0	0	0	0	3	1	2	6	9	1	2	0	2	0	1	2	0	1	0	0	1	2	1	1	4	3	1	7	7	5	14	21	24	28	46	67	100	114	200	241	312	459	683	415	456
IMMUNOLOGY	0	0	0	0	0	0	0	0	0	2	2	3	5	9	9	4	3	0	2	2	0	0	1	0	0	3	1	7	8	6	29	11	24	22	28	19	45	68	93	110	153	115	293	247	292	273	370	389	319
SURGERY	0	0	0	0	0	0	0	0	2	6	20	21	25	21	20	4	8	4	5	3	5	8	4	5	7	5	9	10	8	12	39	13	11	22	23	29	45	50	99	59	121	126	268	269	323	275	306	290	356
Chemistry	0	0	0	0	0	0	0	0	7	0	14	11	9	8	6	1	3	1	3	6	1	1	3	2	3	2	4	6	5	6	7	8	13	14	15	9	26	41	58	77	106	206	208	247	258	268	309	376	420
VETERINARY SCIENCES	0	0	0	0	0	0	0	0	13	8	6	14	26	32	22	13	12	0	4	2	7	1	2	0	1	3	4	10	6	14	11	22	17	32	16	31	16	17	36	44	58	58	224	335	305	347	392	388	237
ONCOLOGY	0	0	0	0	0	0	0	0	2	1	1	1	5	5	6	1	2	1	1	2	3	0	0	2	2	1	0	2	2	4	1	3	3	17	17	7	16	53	19	70	95	96	159	191	187	238	261	303	339
RESEARCH EXPERIMENTAL MEDICINE	0	0	0	0	0	0	0	2	0	1	2	5	1	7	2	2	0	1	0	4	0	6	2	1	1	3	2	2	1	1	4	1	7	4	9	2	5	13	41	28	49	96	140	123	236	309	321	233	387
PEDIATRICS	0	0	0	0	0	0	0	2	14	8	13	4	10	21	11	8	15	8	14	3	11	4	5	1	5	1	1	1	8	5	4	6	0	4	4	11	16	16	27	16	49	49	258	203	188	280	304	185	267
CARDIOVASCULAR SYSTEM CARDIOLOGY	0	0	0	0	0	0	0	0	1	0	5	12	12	15	11	11	9	7	7	2	2	0	1	1	3	1	2	0	1	3	2	0	7	48	30	9	36	20	58	36	72	126	158	186	186	229	216	251	241
UROLOGY NEPHROLOGY	0	0	0	0	0	0	0	0	1	1	2	2	0	0	0	4	0	0	1	0	0	4	5	1	2	0	0	1	0	4	4	11	10	10	4	9	11	17	15	20	74	146	184	147	200	318	241	345	216
MICROBIOLOGY	0	0	0	0	0	0	0	0	1	3	2	1	1	1	4	1	5	0	1	2	0	2	0	1	5	2	0	2	1	2	0	3	5	2	2	9	5	8	24	19	41	39	60	91	149	183	355	442	375
ENDOCRINOLOGY METABOLISM	0	0	0	0	0	0	0	0	1	0	1	1	6	5	0	5	0	0	5	0	5	1	1	0	1	0	1	3	5	2	3	7	4	1	3	4	9	21	48	80	61	86	167	156	304	173	217	220	265
RADIOLOGY NUCLEAR MEDICINE MEDICAL IMAGING	0	0	0	0	0	0	0	0	2	4	4	5	5	11	9	8	3	4	4	1	4	2	0	2	2	4	0	6	6	2	3	4	6	22	15	8	25	22	26	63	36	77	175	178	179	170	218	236	219
TOXICOLOGY	0	0	0	0	0	0	0	0	0	0	2	3	2	3	4	2	0	0	0	1	2	3	2	0	1	2	0	3	1	7	6	8	10	14	7	16	37	18	30	100	66	58	105	180	172	198	225	264	205
LIFE SCIENCES BIOMEDICINE OTHER TOPICS	0	0	0	0	0	0	0	0	4	3	3	1	2	5	6	1	2	1	4	2	1	1	3	0	0	1	1	4	2	0	2	4	4	3	2	2	8	12	13	11	22	29	44	50	88	85	237	857	273
OBSTETRICS GYNECOLOGY	0	0	0	0	0	0	0	1	0	5	2	3	7	1	5	1	0	1	0	0	0	1	1	0	1	1	2	1	2	2	3	3	8	3	12	13	32	22	43	50	61	77	140	136	159	182	221	287	264
PSYCHIATRY	0	0	0	0	1	0	0	4	2	1	1	3	2	8	3	3	1	1	0	2	2	0	0	0	1	1	0	3	3	2	5	3	0	5	11	14	7	19	21	40	45	52	71	179	146	206	320	223	186
CELL BIOLOGY	0	0	0	0	0	0	0	0	0	0	0	0	3	6	2	3	2	1	2	0	0	3	5	4	0	2	7	3	4	11	6	8	10	5	9	9	36	26	14	44	55	62	69	117	102	120	184	221	240
HEMATOLOGY	0	0	0	0	0	0	0	0	4	3	2	1	3	6	3	0	3	1	0	0	1	0	0	0	0	0	1	1	5	4	4	2	6	20	14	20	5	18	26	47	55	113	124	195	161	204	135	178	176
GASTROENTEROLOGY HEPATOLOGY	0	0	0	0	0	0	0	0	4	1	4	3	6	3	7	1	2	3	8	2	1	1	1	0	2	1	1	0	0	4	4	5	7	9	11	7	15	13	31	54	76	106	131	140	147	120	173	222	213
GENETICS HEREDITY	0	0	0	0	0	0	0	0	3	7	2	6	3	8	2	3	2	0	0	3	1	2	2	0	1	1	6	2	4	3	4	3	10	7	11	25	26	63	38	31	74	38	92	104	119	123	152	202	152
MEDICAL LABORATORY TECHNOLOGY	0	0	0	0	0	0	0	0	1	1	2	2	0	2	0	0	0	0	1	0	0	0	1	1	1	3	0	2	0	0	0	0	2	5	5	3	11	7	27	22	47	27	31	25	30	37	992	58	68
NUTRITION DIETETICS	0	0	0	0	0	0	0	0	0	7	6	8	6	3	6	4	4	0	0	0	0	0	3	4	0	2	0	3	2	0	3	1	2	6	4	4	5	13	14	29	41	36	151	104	248	120	138	105	207
INFECTIOUS DISEASES	0	0	0	0	0	0	0	0	0	0	1	3	7	7	7	5	0	4	2	1	2	1	0	3	1	2	1	0	3	2	3	3	2	3	1	10	11	10	17	34	33	47	54	247	88	189	170	179	132
TRANSPLANTATION	0	0	0	0	0	0	0	0	0	0	0	0	2	0	0	1	0	0	0	0	0	0	0	0	0	0	0	4	2	1	27	1	10	16	20	10	29	15	57	42	92	109	197	76	142	65	113	96	122
DENTISTRY ORAL SURGERY MEDICINE	0	0	0	0	0	0	0	0	3	7	4	4	7	5	5	8	4	3	2	2	3	1	0	1	0	1	2	5	8	2	2	4	7	8	9	12	6	19	47	18	22	33	53	69	128	145	148	190	180
ENGINEERING	0	0	0	0	0	0	0	0	0	0	1	1	2	1	2	1	2	0	0	0	0	1	1	1	3	0	1	0	1	0	0	10	6	13	5	15	26	19	18	35	32	64	90	120	136	138	127	151	128
OPHTHALMOLOGY	0	0	0	0	0	0	0	1	2	0	0	5	3	3	2	3	0	1	0	1	1	1	1	1	0	0	1	2	2	4	3	2	3	6	5	4	2	9	21	20	35	47	87	136	151	171	169	117	121
PARASITOLOGY	0	0	0	0	0	0	0	1	6	4	2	1	3	4	3	5	4	0	1	1	0	0	0	3	0	0	0	1	2	2	6	2	1	10	6	7	7	10	13	22	18	47	63	95	108	123	151	163	163
DERMATOLOGY	0	0	0	0	0	0	0	0	0	1	3	0	2	4	5	3	1	1	2	1	0	0	1	0	1	1	1	1	11	5	4	12	6	7	8	10	15	22	21	30	49	69	81	88	134	103	122	141	109
Plant Sciences	0	0	0	0	0	0	0	0	2	1	0	7	4	7	8	4	5	5	2	6	1	6	8	5	3	4	4	2	6	2	8	4	6	6	10	14	14	18	26	49	43	56	60	77	98	120	185	82	73
TROPICAL MEDICINE	0	0	0	0	0	0	0	3	8	8	13	12	23	20	15	13	7	12	7	6	6	1	5	4	6	3	0	1	6	3	8	3	3	1	3	8	8	7	8	13	14	37	107	40	124	63	135	69	67
BIOPHYSICS	0	0	0	0	0	0	0	0	1	0	2	1	1	6	3	4	0	1	0	0	1	0	1	0	0	1	0	0	0	2	2	6	1	12	9	3	4	4	12	36	49	40	68	73	68	67	85	117	156
REPRODUCTIVE BIOLOGY	0	0	0	0	0	0	0	0	0	0	0	0	1	2	2	0	1	0	0	0	4	0	0	0	1	0	2	1	0	0	0	0	10	3	8	9	36	15	23	33	46	49	47	68	60	86	106	136	83
PATHOLOGY	0	0	0	0	0	0	0	0	4	2	4	5	15	14	9	7	1	2	0	2	4	1	3	6	2	3	8	2	5	8	3	3	12	6	9	9	11	16	13	25	23	31	56	81	101	104	78	92	70
Agriculture	0	0	0	0	0	0	0	0	2	0	1	1	6	5	2	0	0	0	0	0	1	0	0	0	1	1	0	0	1	2	3	1	4	2	1	5	4	3	3	24	18	26	86	84	74	88	123	126	79
ENVIRONMENTAL SCIENCES ECOLOGY	0	0	0	0	0	0	0	0	0	1	2	3	3	5	4	0	2	1	2	3	1	0	3	0	0	0	1	2	2	2	2	5	7	9	5	4	4	10	9	19	16	19	32	42	42	55	96	137	130
INTEGRATIVE COMPLEMENTARY MEDICINE	0	0	0	0	0	0	0	0	0	0	0	4	0	0	0	0	0	3	0	0	0	0	0	0	0	0	1	0	0	0	0	0	1	1	5	10	7	8	11	12	25	32	43	62	95	91	162	72	74
ALLERGY	0	0	0	0	0	0	0	0	0	1	1	1	2	3	2	1	1	0	0	0	2	1	0	0	0	0	1	1	0	0	0	0	1	2	0	0	2	24	3	7	5	4	100	100	88	92	108	94	72
FOOD SCIENCE TECHNOLOGY	0	0	0	0	0	0	0	0	0	0	0	0	2	1	1	0	0	0	0	0	0	1	0	1	0	1	0	0	0	1	0	2	0	2	3	2	0	3	8	9	14	12	48	47	70	142	105	94	119
PHYSIOLOGY	0	0	0	0	0	0	0	0	1	0	2	0	0	5	2	2	1	1	0	1	2	4	0	0	0	1	1	0	1	2	1	2	3	13	4	9	3	17	4	48	20	23	38	46	111	48	62	69	73
ORTHOPEDICS	0	0	0	0	0	0	0	0	1	0	1	5	5	3	6	1	1	0	1	0	0	1	0	1	0	0	0	0	1	2	3	5	2	0	3	7	3	8	3	7	10	15	21	28	41	50	53	84	107
HEALTH CARE SCIENCES SERVICES	0	0	0	0	0	0	0	0	0	0	1	1	0	2	5	0	2	0	0	0	0	0	0	0	0	0	0	0	0	0	0	2	3	0	2	2	2	2	5	4	9	6	23	30	45	58	69	109	95
PSYCHOLOGY	0	0	0	0	0	0	0	0	2	1	1	1	1	2	6	2	1	2	0	1	2	0	0	0	1	0	0	0	0	0	0	0	1	12	3	11	3	15	7	36	11	27	28	34	73	87	78	39	48
COMPUTER SCIENCE	0	0	0	0	0	0	0	0	0	0	0	0	1	0	0	0	0	0	0	0	0	0	0	0	1	0	0	0	0	1	0	6	1	4	1	1	14	9	13	20	11	18	23	52	47	25	48	65	96
RHEUMATOLOGY	0	0	0	0	0	0	0	0	0	0	0	0	2	0	0	0	0	0	0	1	1	0	0	0	1	2	0	0	10	0	1	1	0	2	3	2	9	3	14	5	11	22	30	57	28	48	54	62	51
REHABILITATION	0	1	0	0	0	0	0	0	0	0	0	0	1	0	0	0	0	0	0	0	0	0	0	0	0	0	0	0	0	0	0	2	0	0	3	3	4	5	7	12	4	15	19	28	38	28	45	75	90
RESPIRATORY SYSTEM	0	0	0	0	0	0	0	0	1	3	0	4	6	5	3	1	3	0	0	0	0	0	1	1	2	2	1	0	9	1	0	1	1	6	5	1	4	9	8	7	26	18	26	36	40	43	53	35	63
VIROLOGY	0	0	0	0	0	0	0	0	1	0	0	0	2	2	0	2	1	0	0	0	0	0	1	0	0	0	0	0	0	2	0	2	0	0	1	2	5	6	9	10	12	43	16	30	41	51	38	90	46
NURSING	0	0	0	0	0	0	0	1	0	0	1	0	1	0	0	0	0	0	0	0	0	0	0	0	0	0	0	0	0	0	0	0	0	0	0	2	0	0	1	7	4	10	10	26	44	40	54	71	68
MYCOLOGY	0	0	0	0	0	0	0	0	1	1	0	1	0	0	1	0	1	0	0	0	0	0	2	0	0	0	1	0	2	1	0	3	3	1	0	6	5	4	10	8	6	12	10	20	41	30	74	106	50
OTORHINOLARYNGOLOGY	0	0	0	0	0	0	0	1	0	2	2	5	3	2	0	1	0	0	0	0	0	0	0	1	0	0	0	0	0	0	1	1	2	3	0	4	6	6	10	3	11	9	29	36	40	43	37	54	59
SCIENCE TECHNOLOGY OTHER TOPICS	0	0	0	0	0	0	0	0	0	0	4	2	2	4	1	0	0	0	0	1	0	0	0	0	1	0	0	0	0	0	0	1	1	3	0	1	1	0	1	20	0	16	7	12	21	39	74	59	63
BEHAVIORAL SCIENCES	0	0	0	0	0	0	0	0	0	0	0	0	1	0	1	0	0	0	0	0	2	1	0	0	0	0	0	0	0	0	1	0	1	1	2	2	4	13	9	16	28	28	16	23	29	26	45	39	48
MATHEMATICAL COMPUTATIONAL BIOLOGY	0	0	0	0	0	0	0	0	0	0	0	0	0	3	0	0	1	0	0	0	0	0	0	0	0	0	0	0	0	0	0	0	1	2	0	1	0	1	4	3	14	9	17	43	24	25	31	46	50
NUCLEAR SCIENCE TECHNOLOGY	0	0	0	0	0	0	0	0	0	1	0	0	2	2	3	0	3	1	2	1	1	0	0	0	0	3	0	4	4	1	1	5	8	11	8	5	6	4	6	11	4	16	13	27	19	23	25	25	36
ZOOLOGY	0	0	0	0	0	0	0	0	1	0	0	0	0	3	5	4	8	1	0	0	0	0	0	0	1	2	1	1	1	4	3	3	1	3	1	1	2	2	6	5	15	10	10	17	15	15	30	30	16
SPORT SCIENCES	0	0	0	0	0	0	0	0	0	0	1	0	0	1	0	0	0	0	0	0	0	0	0	0	0	0	0	1	0	1	0	0	1	0	0	4	4	6	4	5	1	3	11	11	23	24	25	38	32
SOCIAL SCIENCES OTHER TOPICS	0	0	0	0	0	0	0	0	0	0	0	0	0	1	0	0	0	0	0	0	0	0	0	0	1	0	0	1	0	0	0	0	0	0	0	0	1	0	3	2	1	2	2	4	5	2	5	5	179
DEVELOPMENTAL BIOLOGY	0	0	0	0	0	0	0	0	0	0	1	0	0	0	0	0	1	0	0	1	0	0	0	0	0	0	0	0	0	0	0	0	0	2	2	1	1	0	2	5	12	18	5	9	12	23	13	20	28
POLYMER SCIENCE	0	0	0	0	0	0	0	0	0	0	0	0	0	0	0	0	0	0	0	0	0	0	0	0	0	0	0	0	0	0	0	0	1	1	0	1	0	1	1	3	0	4	4	4	1	11	29	29	42
MEDICAL INFORMATICS	0	0	0	0	0	0	0	0	0	0	0	0	0	0	0	0	0	0	0	0	0	0	0	0	0	0	0	0	0	0	0	0	0	3	1	1	1	0	1	0	6	2	11	9	13	10	23	34	15
EDUCATION EDUCATIONAL RESEARCH	0	0	0	0	0	0	0	0	0	0	0	0	0	1	5	0	1	0	0	0	0	0	0	0	0	0	1	0	0	0	1	4	2	0	1	1	0	0	1	4	1	2	13	5	9	17	14	22	25
MATERIALS SCIENCE	0	0	0	0	0	0	0	0	0	0	0	0	0	0	0	0	0	0	0	0	0	0	0	0	0	0	0	0	0	0	0	1	1	1	0	1	0	1	5	7	1	8	7	11	7	18	13	34	0
ENTOMOLOGY	0	0	0	0	0	0	0	0	1	0	0	0	0	0	0	0	0	0	0	0	0	0	0	0	0	0	0	0	0	1	2	1	0	1	1	2	1	3	4	1	6	4	12	7	19	12	19	12	6
BUSINESS ECONOMICS	0	0	0	0	0	0	0	0	0	0	0	0	1	0	0	0	0	0	0	0	0	0	0	0	0	0	0	0	0	0	0	0	0	0	0	0	0	0	0	0	1	1	2	1	26	12	10	32	11
ENERGY FUELS	0	0	0	0	0	0	0	0	0	0	0	0	0	0	0	0	0	0	0	0	0	0	0	0	0	0	0	0	0	0	0	0	0	0	0	1	1	1	2	1	2	4	6	13	10	15	20	14	16
ELECTROCHEMISTRY	0	0	0	0	0	0	0	0	0	0	0	0	0	0	0	0	0	0	0	0	0	0	0	0	0	0	0	0	0	0	0	0	0	0	0	0	0	0	0	0	0	3	3	7	11	7	14	19	28
EVOLUTIONARY BIOLOGY	0	0	0	0	0	0	0	0	0	0	0	0	0	0	0	0	0	0	0	0	0	0	0	0	0	0	1	0	0	1	0	2	0	0	1	2	1	0	2	3	6	2	9	5	7	13	9	15	16
ACOUSTICS	0	0	0	0	0	0	0	0	0	0	0	0	0	0	1	0	0	0	1	0	0	0	0	1	0	0	0	0	0	1	0	1	1	1	0	0	2	0	2	5	2	4	5	14	12	5	7	9	14
IMAGING SCIENCE PHOTOGRAPHIC TECHNOLOGY	0	0	0	0	0	0	0	0	0	0	0	0	0	0	0	0	0	0	0	0	0	0	0	0	1	0	0	0	0	0	0	1	0	2	0	1	0	0	4	0	1	7	40	19	0	4	9	3	1
ANATOMY MORPHOLOGY	0	0	0	0	0	0	0	0	0	0	0	1	0	0	0	0	2	0	0	1	0	0	0	0	0	0	1	0	0	1	0	1	1	0	0	0	0	0	2	1	0	4	9	10	6	5	7	11	10
BIOMEDICAL SOCIAL SCIENCES	0	0	0	0	0	0	0	0	0	1	0	1	2	1	1	1	1	0	0	0	0	0	0	0	0	1	0	0	0	0	0	0	0	0	0	1	1	1	1	1	1	5	3	13	3	6	3	6	14
FISHERIES	0	0	0	0	0	0	0	0	0	0	0	0	0	0	0	0	0	0	0	0	0	0	0	0	0	0	0	0	0	0	0	3	1	0	1	0	1	0	1	0	1	2	4	4	4	7	10	17	9
GERIATRICS GERANTOLOGY	0	0	0	0	0	0	0	0	0	0	0	0	0	1	0	0	0	0	0	0	0	1	0	0	0	0	0	0	0	1	1	0	1	0	0	1	0	3	1	8	7	1	2	2	7	5	6	8	8
EMERGENCY MEDICINE	0	0	0	0	0	0	0	0	0	0	1	0	1	1	0	0	0	0	1	0	0	0	0	0	0	0	0	0	0	0	0	0	0	0	0	0	1	0	3	0	5	5	6	4	4	5	7	11	9
ANESTHESIOLOGY	0	0	0	0	0	0	0	0	0	0	0	0	0	0	0	0	0	0	0	0	0	0	0	0	0	0	0	0	0	0	0	0	0	1	0	0	2	0	0	2	1	4	5	3	8	4	4	12	8
SUBSTANCE ABUSE	0	0	0	0	0	0	0	0	0	0	0	1	0	2	1	0	1	0	0	1	0	0	0	0	0	0	0	0	0	0	0	0	0	0	0	0	0	3	6	3	4	1	7	11	3	2	3	3	5
MARINE FRESHWATER BIOLOGY	0	0	0	0	0	0	0	0	0	0	0	0	0	0	0	0	0	0	0	0	0	0	0	0	0	0	0	0	0	0	0	1	0	0	0	0	0	0	1	0	0	0	4	2	5	2	9	10	11
OPTICS	0	0	0	0	0	0	0	0	0	0	0	2	1	0	0	0	0	0	0	0	0	0	0	0	0	0	0	0	0	0	0	0	1	2	0	2	5	4	2	0	1	0	1	0	2	12	4	6	7
sociology	0	0	0	0	0	0	0	0	0	0	0	0	0	0	0	0	0	0	0	0	0	0	0	0	1	0	0	0	0	0	0	0	0	0	0	0	0	0	0	1	0	0	4	0	3	1	3	7	29
SPECTROSCOPY	0	0	0	0	0	0	0	0	0	0	0	0	0	0	0	0	0	0	0	0	0	0	0	0	0	0	0	0	0	0	0	0	0	1	0	0	0	0	0	1	0	0	6	4	4	2	5	8	14
AUDIOLOGY SPEECH LANGUAGE PATHOLOGY	0	0	0	0	0	0	0	0	0	0	0	0	0	0	0	0	0	0	0	0	0	0	0	0	1	0	0	0	0	0	0	0	0	0	0	0	0	1	0	0	0	1	1	1	3	4	6	5	9
CRYSTALLOGRAPHY	0	0	0	0	0	0	0	0	0	0	0	0	0	0	0	0	0	0	0	0	0	0	0	0	0	0	0	0	0	1	0	1	1	1	0	0	0	0	0	0	0	4	1	8	2	4	2	4	4
TRANSPORTATION	0	0	0	0	0	0	0	0	0	0	0	1	0	1	0	0	0	0	0	0	0	0	0	0	0	0	0	0	0	0	0	0	0	0	0	0	0	0	0	1	0	0	1	5	8	3	10	4	2
PHYSICS	0	0	0	0	0	0	0	0	0	0	0	0	0	0	0	0	0	0	0	0	0	0	0	0	0	0	0	0	0	0	0	0	0	0	0	0	0	0	4	6	0	0	6	2	1	1	11	2	5
MATHEMATICS	0	0	0	0	0	0	0	0	0	1	0	0	1	2	0	0	0	1	0	0	0	0	0	0	0	0	0	1	0	0	0	0	0	1	0	1	0	0	1	0	3	2	2	2	3	2	2	2	4
ANTHROPOLOGY	0	0	0	0	0	0	0	0	0	1	0	0	0	0	0	0	0	0	0	0	0	0	0	0	0	1	1	1	1	0	1	0	0	2	1	0	1	1	1	2	2	5	1	1	0	3	3	1	1
FAMILY STUDIES	0	0	0	0	0	0	0	0	0	0	0	0	0	0	0	0	0	0	0	0	0	0	0	0	0	0	0	0	0	0	0	0	0	0	1	0	1	1	2	0	0	4	6	1	1	4	3	1	1
WOMEN S STUDIES	0	0	0	0	0	0	0	0	0	0	0	0	0	0	0	0	0	0	0	0	0	0	0	0	0	0	0	0	0	0	0	0	0	0	0	0	0	0	0	0	0	0	1	5	2	6	4	3	2
LEGAL MEDICINE	0	0	0	0	0	0	0	0	0	0	0	0	1	2	0	0	0	0	0	0	0	0	0	0	0	0	0	0	0	0	0	0	0	0	0	0	0	0	0	0	0	1	1	1	0	4	3	3	6
RELIGION	0	0	0	0	0	0	0	0	0	0	0	0	0	0	0	0	0	0	0	0	0	0	0	0	0	0	0	0	0	0	0	0	0	0	0	0	0	0	0	0	0	1	2	1	3	1	1	2	6
LINGUISTICS	0	0	0	0	0	0	0	0	0	0	0	0	0	0	0	0	0	0	0	0	0	0	0	0	1	0	0	0	0	0	0	0	0	0	0	0	1	0	0	0	0	0	1	0	2	2	4	2	9
COMMUNICATION	0	0	0	0	0	0	0	0	0	0	0	0	0	0	0	0	0	0	0	0	0	0	0	0	0	0	0	0	0	0	0	0	0	0	0	0	0	0	0	1	0	0	4	2	4	2	3	5	3
DEMOGRAPHY	0	0	0	0	0	0	0	0	0	0	0	0	0	1	0	1	1	0	0	0	0	0	0	0	0	0	0	0	0	0	0	0	0	0	0	1	0	0	0	0	1	0	2	4	1	2	3	2	2
MEDICAL ETHICS	0	0	0	0	0	0	0	0	0	0	0	0	0	0	0	0	0	0	0	0	0	0	0	0	0	0	0	0	0	0	0	0	1	0	0	0	0	0	0	2	0	0	0	2	4	1	1	4	3
WATER RESOURCES	0	0	0	0	0	0	0	0	0	0	0	0	0	0	0	0	0	0	0	0	0	0	1	0	0	0	0	0	0	0	0	0	0	0	0	0	0	0	0	0	0	1	1	1	1	2	2	5	1
INSTRUMENTS INSTRUMENTATION	0	0	0	0	0	0	0	0	0	0	0	0	0	0	0	0	0	0	0	0	0	0	0	0	0	0	0	0	0	0	0	1	0	3	0	0	0	4	5	0	0	0	0	4	0	0	0	0	0
METEOROLOGY ATMOSPHERIC SCIENCES	0	0	0	0	0	0	0	0	0	0	0	0	0	0	0	0	0	0	0	0	0	0	0	0	0	0	0	0	0	0	0	1	1	0	0	0	0	0	0	0	0	0	0	1	2	0	1	0	0
PALEONTOLOGY	0	0	0	0	0	0	0	0	0	0	0	0	0	0	0	0	0	0	0	0	0	0	0	0	0	0	0	0	0	0	0	0	0	0	0	0	0	0	0	0	0	0	0	2	3	0	2	2	2
CONSTRUCTION BUILDING TECHNOLOGY	0	0	0	0	0	0	0	0	0	0	0	0	0	0	0	0	0	0	0	0	0	0	0	0	0	0	0	0	0	0	0	0	0	0	0	0	0	0	0	1	1	0	0	1	1	2	0	1	3
ROBOTICS	0	0	0	0	0	0	0	0	0	0	0	0	0	0	0	0	0	0	0	0	0	0	0	0	0	0	0	0	0	0	0	0	0	0	0	0	0	0	0	0	0	0	0	5	1	0	1	1	2
HISTORY PHILOSOPHY OF SCIENCE	0	0	0	0	0	0	0	0	0	0	0	0	2	0	2	0	0	0	0	0	0	0	0	0	0	0	0	0	0	0	0	0	0	0	0	0	0	0	0	0	0	0		0	0	0	1	0	2
BIODIVERSITY CONSERVATION	0	0	0	0	0	0	0	0	0	0	0	0	0	0	0	0	0	0	0	0	0	0	0	0	0	0	0	0	0	0	0	0	0	0	0	0	0	2	0	0	0	0	1	0	0	3	2	1	0
MICROSCOPY	0	0	0	0	0	0	0	0	0	0	0	0	0	0	0	0	0	0	0	0	0	0	0	0	0	0	0	0	0	0	0	0	0	0	0	0	0	0	1	0	0	1	0	0	1	0	0	2	2
FORESTRY	0	0	0	0	0	0	0	0	0	0	0	1	0	0	0	0	0	0	0	0	0	0	0	0	0	0	0	0	0	0	0	0	0	1	0	0	1	0	0	1	0	0	0	1	1	0	0	0	0
SOCIAL WORK	0	0	0	0	0	0	0	0	0	0	0	0	0	0	0	0	0	0	0	0	0	0	0	0	0	0	0	0	0	0	0	0	0	0	0	0	0	0	0	0	0	2	1	0	0	1	0	0	2
GOVERNMENT LAW	0	0	0	0	0	0	0	0	0	0	0	0	0	0	0	0	0	0	0	0	0	0	0	0	0	0	0	0	0	0	0	0	0	0	0	0	0	0	0	0	0	0	0	2	1	0	0	1	2
INFORMATION SCIENCE LIBRARY SCIENCE	0	0	0	0	0	0	0	0	0	0	0	0	0	0	0	0	0	0	0	0	0	0	0	0	0	0	0	0	0	0	0	0	0	0	0	0	0	0	0	0	0	0	0	0	1	0	0	5	0
CRIMINOLOGY PENOLOGY	0	0	0	0	0	0	0	0	0	0	0	0	0	0	0	0	0	0	0	0	0	0	0	0	0	0	0	0	0	0	0	0	1	0	0	0	0	0	0	0	0	0	0	0	0	2	0	0	2
SOCIAL ISSUES	0	0	0	0	0	0	0	0	0	0	0	0	0	0	0	0	0	0	0	0	0	0	0	0	0	0	0	0	0	0	0	0	0	0	0	0	0	0	0	1	0	0	0	1	0	0	1	1	0
MATHEMATICAL METHODS IN SOCIAL SCIENCES	0	0	0	0	0	0	0	0	0	0	0	0	0	0	0	0	0	0	0	0	0	0	0	0	0	0	0	0	0	1	0	0	0	0	0	0	0	0	0	0	0	0	0	0	0	0	0	0	1
AUTOMATION CONTROL SYSTEMS	0	0	0	0	0	0	0	0	0	0	0	0	0	0	0	0	0	0	0	0	0	0	0	0	0	0	0	0	0	0	0	0	0	0	0	0	0	0	0	0	0	0	3	0	0	0	0	0	0
MUSIC	0	0	0	0	0	0	0	0	0	0	0	0	0	0	0	0	0	0	0	0	0	0	0	0	0	0	0	0	0	0	0	0	0	0	0	0	0	0	0	0	0	0	1	1	0	0	0	1	0
TELECOMMUNICATIONS	0	0	0	0	0	0	0	0	0	0	0	0	0	0	0	0	0	0	0	0	0	0	0	0	0	0	0	0	0	0	0	0	0	0	0	0	0	0	0	0	0	0	0	1	0	0	0	0	0
REMOTE SENSING	0	0	0	0	0	0	0	0	0	0	0	0	0	0	0	0	0	0	0	0	0	0	0	0	0	0	0	0	0	0	0	0	0	0	0	0	0	0	0	0	0	0	0	1	0	0	0	0	0
ETHNIC STUDIES	0	0	0	0	0	0	0	0	0	0	0	0	0	0	0	0	0	0	0	0	0	0	0	0	0	0	0	0	0	0	0	0	0	0	0	0	0	0	0	0	0	0	0	0	0	1	0	0	0
GEOLOGY	0	0	0	0	0	0	0	0	0	0	0	0	0	0	0	0	0	0	0	0	0	0	0	0	0	0	0	0	0	0	0	0	0	0	0	0	0	0	0	0	0	0	0	0	0	1	0	0	0
MECHANICS	0	0	0	0	0	0	0	0	0	0	0	0	0	0	0	0	0	0	0	0	0	0	0	0	0	0	0	0	0	0	0	0	0	0	0	0	0	0	0	0	0	0	0	0	0	1	0	0	0
URBAN STUDIES	0	0	0	0	0	0	0	0	0	0	0	0	0	0	0	0	0	0	0	0	0	0	0	0	0	0	0	0	0	0	0	0	0	0	0	0	0	0	0	0	0	0	0	0	0	0	0	1	0
METALLURGY METALLURGICAL ENGINEERING	0	0	0	0	0	0	0	0	0	0	0	0	0	0	0	0	0	0	0	0	0	0	0	0	0	0	0	0	0	0	0	0	0	0	0	0	0	0	0	0	0	0	0	0	0	0	0	0	1
Summed up number of publications over different disciplines
Total number of publications		1	0	1	1	0	2	19	111	137	148	201	259	268	205	138	120	71	72	61	65	57	66	55	50	71	65	83	118	121	176	194	224	359	315	391	557	770	1037	1449	1983
[truncated: 2 more columns]

## Sheet: Analysis of all record
Analysis results of all the 72,686 retrieved records, Iranian biomedical and public health research, indexed in Werb of Science Core Collection, published 1965-2014
	Authors	records	% of 72686	Countries/Regions	records	% of 72686	Organizations-Enhanced	records	% of 72686	Research Areas	records	% of 72686	Publication Years	records	% of 72686	Document Types	records	% of 72686	Source Titles	records	% of 72686
	ABDOLLAHI M	558	0.768	IRAN	72686	100	TEHRAN UNIVERSITY OF MEDICAL SCIENCES	17401	23.94	PHARMACOLOGY PHARMACY	8167	11.236	2011	9646	13.271	ARTICLE	50159	69.008	IRANIAN JOURNAL OF PUBLIC HEALTH	1442	1.984
	AZIZI F	491	0.676	USA	3684	5.068	SHAHID BEHESHTI UNIVERSITY MEDICAL SCIENCES	6728	9.256	GENERAL INTERNAL MEDICINE	6075	8.358	2012	9614	13.227	MEETING ABSTRACT	14843	20.421	IRANIAN RED CRESCENT MEDICAL JOURNAL	1146	1.577
	LARIJANI B	447	0.615	UK - sum	2331	3.207	UNIVERSITY OF TEHRAN	6086	8.373	BIOCHEMISTRY MOLECULAR BIOLOGY	5844	8.04	2014	8984	12.36	LETTER	2951	4.06	JOURNAL OF RESEARCH IN MEDICAL SCIENCES	1005	1.383
	REZAEI N	429	0.59	CANADA	1317	1.812	SHIRAZ UNIVERSITY OF MEDICAL SCIENCE	5241	7.21	NEUROSCIENCES NEUROLOGY	4638	6.381	2013	8616	11.854	REVIEW	2028	2.79	LIFE SCIENCE JOURNAL ACTA ZHENGZHOU UNIVERSITY OVERSEAS EDITION	1001	1.377
	DEHPOUR AR	428	0.589	GERMANY	1050	1.445	ISFAHAN UNIVERSITY MEDICAL SCIENCE	3876	5.333	PUBLIC ENVIRONMENTAL OCCUPATIONAL HEALTH	4353	5.989	2010	6988	9.614	PROCEEDINGS PAPER	1855	2.552	CLINICAL BIOCHEMISTRY	999	1.374
	AMINI M	381	0.524	AUSTRALIA	1020	1.403	LE RESEAU INTERNATIONAL DES INSTITUTS PASTEUR RIIP + PASTEUR INSTITUTE OF IRAN	3807	5.237	BIOTECHNOLOGY APPLIED MICROBIOLOGY	3712	5.107	2009	6320	8.695	EDITORIAL MATERIAL	1122	1.544	ARCHIVES OF IRANIAN MEDICINE	931	1.281
	ZARRINDAST MR	378	0.52	SWEDEN	736	1.013	TARBIAT MODARES UNIVERSITY	3732	5.134	IMMUNOLOGY	3321	4.569	2008	5487	7.549	NOTE	351	0.483	AFRICAN JOURNAL OF BIOTECHNOLOGY	694	0.955
	MALEKZADEH R	353	0.486	FRANCE	693	0.953	MASHHAD UNIVERSITY MEDICAL SCIENCE	3588	4.936	SURGERY	3256	4.48	2007	4403	6.058	BOOK CHAPTER	226	0.311	EUROPEAN PSYCHIATRY	642	0.883
	KARIMI M	346	0.476	NETHERLANDS	675	0.929	TABRIZ UNIVERSITY OF MEDICAL SCIENCE	3331	4.583	CHEMISTRY	3182	4.378	2006	2607	3.587	CORRECTION	188	0.259	IRANIAN JOURNAL OF PHARMACEUTICAL RESEARCH	619	0.852
	ALAVIAN SM	345	0.475	ITALY	666	0.916	IRAN UNIVERSITY OF MEDICAL SCIENCES	2372	3.263	VETERINARY SCIENCES	3017	4.151	2005	1983	2.728	RETRACTED PUBLICATION	45	0.062	IRANIAN JOURNAL OF PEDIATRICS	597	0.821
	ZALI MR	344	0.473	MALAYSIA	626	0.861				ONCOLOGY	2610	3.591	2004	1449	1.994	BIOGRAPHICAL ITEM	33	0.045	PAKISTAN JOURNAL OF MEDICAL SCIENCES	531	0.731
	GHAVAMZADEH A	340	0.468	JAPAN	509	0.7				RESEARCH EXPERIMENTAL MEDICINE	2399	3.3	2003	1037	1.427	NEWS ITEM	4	0.006	ASIAN PACIFIC JOURNAL OF CANCER PREVENTION	525	0.722
	SOLEIMANI M	339	0.466	SWITZERLAND	453	0.623	SHIRAZ UNIV	1544	2.124	PEDIATRICS	2297	3.16	2002	770	1.059	ABSTRACT OF PUBLISHED ITEM	1	0.001	JOURNAL OF ANIMAL AND VETERINARY ADVANCES	524	0.721
	SHAFIEE A	335	0.461	SPAIN	421	0.579	BAQIYATALLAH UNIVERSITY OF MEDICAL SCIENCES BMSU	1381	1.9	CARDIOVASCULAR SYSTEM CARDIOLOGY	2241	3.083	2001	557	0.766	BIBLIOGRAPHY	1	0.001	JUNDISHAPUR JOURNAL OF MICROBIOLOGY	503	0.692
	MOHAMMADI M	328	0.451	INDIA	382	0.526	KERMAN UNIVERSITY OF MEDICAL SCIENCES	1329	1.828	UROLOGY NEPHROLOGY	2241	3.083	2000	391	0.538	BOOK REVIEW	1	0.001	IRANIAN JOURNAL OF BASIC MEDICAL SCIENCES	480	0.66
	SADEGHI M	307	0.422	PEOPLES R CHINA	306	0.421	SHAHID BEHESHTI UNIV	1327	1.826	MICROBIOLOGY	2182	3.002	1998	359	0.494	CORRECTION ADDITION	1	0.001	INTERNATIONAL JOURNAL OF INFECTIOUS DISEASES	461	0.634
	POURPAK Z	262	0.36	TURKEY	296	0.407	ACADEMIC CENTER FOR EDUCATION CULTURE RESEARCH ACECR	1144	1.574	ENDOCRINOLOGY METABOLISM	2066	2.842	1999	315	0.433	DATABASE REVIEW	1	0.001	PLANTA MEDICA	454	0.625
	MAHMOUDI M	252	0.347	BELGIUM	243	0.334	FERDOWSI UNIVERSITY MASHHAD	1109	1.526	RADIOLOGY NUCLEAR MEDICINE MEDICAL IMAGING	1986	2.732	1978	268	0.369	REPRINT	1	0.001	TRANSPLANTATION PROCEEDINGS	437	0.601
	AGHAMOHAMMADI A	250	0.344	AUSTRIA	222	0.305	MAZANDARAN UNIVERSITY MEDICAL SCIENCES	1106	1.522	TOXICOLOGY	1955	2.69	1977	259	0.356	(0 Document Types {0} {1} value(s) outside display options.)			AFRICAN JOURNAL OF MICROBIOLOGY RESEARCH	414	0.57
	HASHEMI M	250	0.344	DENMARK	170	0.234	UNIVERSITY OF ISFAHAN	870	1.197	LIFE SCIENCES BIOMEDICINE OTHER TOPICS	1930	2.655	1997	224	0.308	(0(0.000%){0} records{1} do not contain data in the field being analyzed.)			HEPATITIS MONTHLY	410	0.564
	HOSSEINI M	250	0.344	FINLAND	167	0.23	AHVAZ JUNDISHAPUR UNIVERSITY OF MEDICAL SCIENCES AJUMS	822	1.131	OBSTETRICS GYNECOLOGY	1927	2.651	1979	205	0.282				IRANIAN JOURNAL OF VETERINARY RESEARCH	405	0.557
	KELISHADI R	247	0.34	PAKISTAN	162	0.223	UNIVERSITY OF TABRIZ	808	1.112	PSYCHIATRY	1773	2.439	1976	201	0.277				ALLERGY	384	0.528
	ALIMOGHADDAM K	237	0.326	BRAZIL	157	0.216	KERMANSHAH UNIVERSITY OF MEDICAL SCIENCES	742	1.021	HEMATOLOGY	1702	2.342	1996	194	0.267				ANNALS OF NUTRITION AND METABOLISM	383	0.527
	AHMADI F	228	0.314	RUSSIA	152	0.209	SHAHED UNIV	694	0.955	GASTROENTEROLOGY HEPATOLOGY	1699	2.337	1995	176	0.242				TOXICOLOGY LETTERS	381	0.524
	KARIMI A	226	0.311	SOUTH KOREA	150	0.206	AMIRKABIR UNIVERSITY OF TECHNOLOGY	640	0.88	CELL BIOLOGY	1596	2.196	1975	148	0.204				IRANIAN JOURNAL OF KIDNEY DISEASES	378	0.52
	SALEHI M	222	0.305	EGYPT	135	0.186	IMMUNOLOGY ASTHMA ALLERGY RESEARCH INSTITUTE IRAN	619	0.852	GENETICS HEREDITY	1497	2.06	1980	138	0.19				SAUDI MEDICAL JOURNAL	352	0.484
	MOOSAVI-MOVAHEDI AA	217	0.299	GREECE	127	0.175	ZAHEDAN UNIVERSITY OF MEDICAL SCIENCES	606	0.834	MEDICAL LABORATORY TECHNOLOGY	1492	2.053	1974	137	0.188				IRANIAN JOURNAL OF REPRODUCTIVE MEDICINE	332	0.457
	NAJMABADI H	209	0.288	SAUDI ARABIA	122	0.168	MINISTRY OF HEALTH MEDICAL EDUCATION MOHME	599	0.824	NUTRITION DIETETICS	1423	1.958	1994	121	0.166				IRANIAN JOURNAL OF PARASITOLOGY	324	0.446
	AHMADI A	206	0.283	SOUTH AFRICA	116	0.16	URMIA UNIVERSITY	591	0.813	INFECTIOUS DISEASES	1408	1.937	1981	120	0.165				DARU JOURNAL OF PHARMACEUTICAL SCIENCES	304	0.418
	SHOJA MM	197	0.271	NEW ZEALAND	112	0.154	SHAHID SADOUGHI UNIV MED SCI	548	0.754	TRANSPLANTATION	1329	1.828	1993	118	0.162				EUROPEAN JOURNAL OF NEUROLOGY	301	0.414
	MONTAZERI A	196	0.27	POLAND	102	0.14	HAMADAN UNIV MED SCI	522	0.718	DENTISTRY ORAL SURGERY MEDICINE	1322	1.819	1973	111	0.153				FEBS JOURNAL	274	0.377
	BAHARVAND H	192	0.264	NORWAY	101	0.139	URMIA UNIV MED SCI	518	0.713	OPHTHALMOLOGY	1300	1.789	1992	83	0.114				VOX SANGUINIS	272	0.374
	KAZEMI B	188	0.259	TAIWAN	99	0.136	NATL INST GENET ENGN BIOTECHNOL	494	0.68	ENGINEERING	1282	1.764	1983	72	0.099				JOURNAL OF ENDOUROLOGY	267	0.367
	MOIN M	188	0.259	HUNGARY	94	0.129	UNIV SOCIAL WELF REHABIL SCI	492	0.677	PARASITOLOGY	1213	1.669	1982	71	0.098				IRANIAN JOURNAL OF ALLERGY ASTHMA AND IMMUNOLOGY	258	0.355
	GHADERI A	185	0.255	ISRAEL	94	0.129	GUILAN UNIV MED SCI	491	0.676	DERMATOLOGY	1212	1.667	1990	71	0.098				TROPICAL MEDICINE INTERNATIONAL HEALTH	239	0.329
	GERAMIZADEH B	184	0.253	SINGAPORE	94	0.129	BABOL UNIV MED SCI	487	0.67	PLANT SCIENCES	1119	1.539	1987	66	0.091				EUROPEAN JOURNAL OF MEDICAL RESEARCH	229	0.315
	SARRAFZADEGAN N	184	0.253	ARGENTINA	82	0.113	SHARIF UNIVERSITY OF TECHNOLOGY	470	0.647	TROPICAL MEDICINE	986	1.357	1985	65	0.089				MOLECULAR BIOLOGY REPORTS	225	0.31
	EBRAHIMI M	180	0.248	MEXICO	81	0.111	UNIVERSITY OF LONDON	470	0.647	BIOPHYSICS	966	1.329	1991	65	0.089				EUROPEAN JOURNAL OF PHARMACOLOGY	223	0.307
	HASHEMI H	178	0.245	PORTUGAL	77	0.106	RAZI UNIVERSITY	451	0.62	PATHOLOGY	939	1.292	1984	61	0.084				IRANIAN JOURNAL OF RADIOLOGY	222	0.305
	HEDAYATI M	173	0.238	LEBANON	76	0.105	KASHAN UNIV MED SCI	448	0.616	REPRODUCTIVE BIOLOGY	938	1.29	1986	57	0.078				EUROPEAN JOURNAL OF NUCLEAR MEDICINE AND MOLECULAR IMAGING	220	0.303
	GHASEMI M	171	0.235	CZECH REPUBLIC	73	0.1	SHIRAZ UNIVERSITY	444	0.611	AGRICULTURE	885	1.218	1988	55	0.076				ATHEROSCLEROSIS SUPPLEMENTS	215	0.296
	MOHEBALI M	170	0.234	GRENADA	72	0.099	KAROLINSKA INSTITUTET	437	0.601	INTEGRATIVE COMPLEMENTARY MEDICINE	819	1.127	1989	50	0.069				FOOD CHEMISTRY	212	0.292
	EINOLLAHI B	167	0.23	THAILAND	72	0.099	ISFAHAN UNIVERSITY OF TECHNOLOGY	431	0.593	ENVIRONMENTAL SCIENCES ECOLOGY	810	1.114	1972	19	0.026				UROLOGY JOURNAL	210	0.289
	FOROUMADI A	166	0.228	U ARAB EMIRATES	67	0.092	SHAHID BEHESHTI UNIVERSITY	418	0.575	ALLERGY	794	1.092	1971	2	0.003				JOURNAL OF NEUROLOGY	208	0.286
	MOHAMMADI A	165	0.227	TUNISIA	65	0.089	GOLESTAN UNIV MED SCI	415	0.571	FOOD SCIENCE TECHNOLOGY	766	1.054	1966	1	0.001				MEDICAL HYPOTHESES	207	0.285
	HOUSHMAND M	160	0.22	COLOMBIA	54	0.074	SHAHID BAHONAR UNIVERSITY OF KERMAN SBUK	415	0.571	PHYSIOLOGY	715	0.984	1968	1	0.001				JOURNAL OF CHROMATOGRAPHY A	189	0.26
	GHANIZADEH A	159	0.219	AZERBAIJAN	51	0.07	ZANJAN UNIV MED SCI	409	0.563	PSYCHOLOGY	604	0.831	1969	1	0.001				JOURNAL OF MEDICINAL PLANTS RESEARCH	188	0.259
	DAVATCHI F	154	0.212	CHILE	51	0.07	PAYAME NOOR UNIVERSITY	388	0.534	HEALTH CARE SCIENCES SERVICES	583	0.802	(0 Publication Years {0} {1} value(s) outside display options.)						NEPHROLOGY DIALYSIS TRANSPLANTATION	186	0.256
	NAJAFI M	154	0.212	ARMENIA	50	0.069	QAZVIN UNIVERSITY OF MEDICAL SCIENCES QUMS	379	0.521	ORTHOPEDICS	583	0.802	(0(0.000%){0} records{1} do not contain data in the field being analyzed.)						INTERNATIONAL JOURNAL OF BIOLOGICAL MACROMOLECULES	184	0.253
	TUBBS RS	154	0.212	IRELAND	50	0.069	UNIVERSITY OF GUILAN	371	0.51	COMPUTER SCIENCE	529	0.728							IRANIAN JOURNAL OF ENVIRONMENTAL HEALTH SCIENCE ENGINEERING	184	0.253
	AZARPIRA N	152	0.209	IRAQ	45	0.062	SHAHREKORD UNIVERSITY	361	0.497	RESPIRATORY SYSTEM	483	0.665							OSTEOPOROSIS INTERNATIONAL	183	0.252
	SABOURY AA	152	0.209	BANGLADESH	41	0.056	UNIVERSITY OF MAZANDARAN	359	0.494	RHEUMATOLOGY	472	0.649							MYCOSES	180	0.248
	MIRMIRAN P	151	0.208	OMAN	40	0.055	UNIVERSITI PUTRA MALAYSIA	357	0.491	REHABILITATION	466	0.641							BONE MARROW TRANSPLANTATION	176	0.242
	ASGARY S	150	0.206	SYRIA	40	0.055	BUSHEHR UNIV MED SCI	337	0.464	VIROLOGY	461	0.634							INTERNATIONAL JOURNAL OF CARDIOLOGY	176	0.242
	ESMAILLZADEH A	149	0.205	JORDAN	39	0.054	SHAHID CHAMRAN UNIVERSITY OF AHVAZ	332	0.457	NURSING	438	0.603							IRANIAN JOURNAL OF OPHTHALMOLOGY	176	0.242
	HASSAN ZM	149	0.205	SERBIA	39	0.054	SHAHREKORD UNIVERSITY MEDICAL SCIENCES	331	0.455	MYCOLOGY	433	0.596							ANNALS OF ONCOLOGY	175	0.241
	GHASEMI A	146	0.201	NIGERIA	38	0.052	RAFSANJAN UNIV MED SCI	330	0.454	OTORHINOLARYNGOLOGY	402	0.553							HUMAN REPRODUCTION	172	0.237
	MOHAMMAD K	145	0.199	KUWAIT	37	0.051	KURDISTAN UNIVERSITY OF MEDICAL SCIENCES	319	0.439	SCIENCE TECHNOLOGY OTHER TOPICS	400	0.55							CELL JOURNAL	169	0.233
	AKHONDZADEH S	144	0.198	FED REP GER	35	0.048	SHAHROOD UNIVERSITY OF TECHNOLOGY	308	0.424	BEHAVIORAL SCIENCES	378	0.52							JOURNAL OF GASTROENTEROLOGY AND HEPATOLOGY	165	0.227
	BASIRI A	142	0.195	MOROCCO	35	0.048	UNIVERSITY OF CALIFORNIA SYSTEM	307	0.422	MATHEMATICAL COMPUTATIONAL BIOLOGY	361	0.497							PEDIATRIC NEPHROLOGY	165	0.227
	ESTEGHAMATI A	142	0.195	INDONESIA	32	0.044	RAZI VACCINE SERUM RES INST	302	0.415	NUCLEAR SCIENCE TECHNOLOGY	294	0.404							HAEMOPHILIA	159	0.219
	MAHMOODI M	142	0.195	SLOVAKIA	32	0.044	ARAK UNIV MED SCI	301	0.414	ZOOLOGY	235	0.323							HELICOBACTER	159	0.219
	KHAJEH K	139	0.191	PHILIPPINES	31	0.043	HARVARD UNIVERSITY	288	0.396	SPORT SCIENCES	230	0.316							INTERNATIONAL JOURNAL OF PHARMACEUTICS	153	0.21
	NAMAZI MR	139	0.191	ROMANIA	30	0.041	LORESTAN UNIV MED SCI	278	0.382	POLYMER SCIENCE	217	0.299							JOURNAL OF BIOTECHNOLOGY	153	0.21
	SADEGHI R	139	0.191	SRI LANKA	29	0.04	BU ALI SINA UNIVERSITY	276	0.38	DEVELOPMENTAL BIOLOGY	176	0.242							HEALTHMED	151	0.208
	HESHMAT R	138	0.19	BULGARIA	27	0.037	ALZAHRA UNIVERSITY	270	0.371	MATERIALS SCIENCE	173	0.238							JOURNAL OF CLINICAL IMMUNOLOGY	150	0.206
	HOSSEINI SM	136	0.187	SLOVENIA	26	0.036	SEMNAN UNIVERSITY OF MEDICAL SCIENCES	270	0.371	MEDICAL INFORMATICS	162	0.223							INTERNATIONAL JOURNAL OF FERTILITY STERILITY	149	0.205
	KHOSRAVI A	136	0.187	SUDAN	25	0.034	ILAM UNIV MED SCI	259	0.356	EDUCATION EDUCATIONAL RESEARCH	143	0.197							IRANIAN JOURNAL OF IMMUNOLOGY	146	0.201
	AZADBAKHT L	134	0.184	VIETNAM	23	0.032	UNIVERSITY OF TORONTO	252	0.347	ENTOMOLOGY	133	0.183							BIOLOGICAL TRACE ELEMENT RESEARCH	144	0.198
	HOSSEIN-NEZHAD A	134	0.184	BYELARUS	22	0.03	YASOUJ UNIVERSITY	237	0.326	ELECTROCHEMISTRY	119	0.164							ACTA CYTOLOGICA	143	0.197
	ASSADI M	133	0.183	ESTONIA	22	0.03	IRANIAN BLOOD TRANSFUS ORG	234	0.322	ENERGY FUELS	119	0.164							YAKHTEH	143	0.197
	MASJEDI MR	133	0.183	ALGERIA	21	0.029	ROYAN INST	228	0.314	EVOLUTIONARY BIOLOGY	115	0.158							JOURNAL OF THE NEUROLOGICAL SCIENCES	140	0.193
	SHAHRAM F	133	0.183	CYPRUS	21	0.029	HAMEDAN UNIV MED SCI	227	0.312	ACOUSTICS	107	0.147							INTERNATIONAL JOURNAL OF DERMATOLOGY	139	0.191
	HOSSEINKHANI S	132	0.182	KENYA	21	0.029	UNIVERSITY COLLEGE LONDON	225	0.31	BUSINESS ECONOMICS	107	0.147							REPRODUCTION IN DOMESTIC ANIMALS	138	0.19
	MOVAHEDI M	131	0.18	CROATIA	20	0.028	HORMOZGAN UNIV MED SCI	223	0.307	IMAGING SCIENCE PHOTOGRAPHIC TECHNOLOGY	104	0.143							JOURNAL OF THE PAKISTAN MEDICAL ASSOCIATION	137	0.188
	ABBASI M	130	0.179	W IND ASSOC ST	20	0.028	UNIVERSITY OF SYDNEY	211	0.29	ANATOMY MORPHOLOGY	84	0.116							BURNS	135	0.186
	SAHEBKAR A	130	0.179	BAHRAIN	18	0.025	IRAN UNIVERSITY SCIENCE TECHNOLOGY	192	0.264	BIOMEDICAL SOCIAL SCIENCES	82	0.113							CHROMATOGRAPHIA	132	0.182
	KAJBAFZADEH AM	129	0.177	UKRAINE	18	0.025	BIRJAND UNIV MED SCI	189	0.26	FISHERIES	80	0.11							INTERNATIONAL JOURNAL OF GYNECOLOGY OBSTETRICS	132	0.182
	REZAEI M	129	0.177	AFGHANISTAN	16	0.022	NATIONAL INSTITUTES OF HEALTH NIH USA	178	0.245	GERIATRICS GERONTOLOGY	76	0.105							IRANIAN JOURNAL OF RADIATION RESEARCH	129	0.177
	JOUYBAN A	128	0.176	QATAR	16	0.022	ARDABIL UNIV MED SCI	176	0.242	ANESTHESIOLOGY	70	0.096							ASIAN JOURNAL OF ANIMAL AND VETERINARY ADVANCES	127	0.175
	MOUSAVI A	128	0.176	GHANA	15	0.021	KAROLINSKA UNIVERSITY HOSPITAL	173	0.238	EMERGENCY MEDICINE	66	0.091							WORLD JOURNAL OF GASTROENTEROLOGY	127	0.175
	SAADAT M	128	0.176	LITHUANIA	13	0.018	NIGEB	171	0.235	MARINE FRESHWATER BIOLOGY	61	0.084							BRAIN RESEARCH	126	0.173
	SAFARINEJAD MR	128	0.176	REP OF GEORGIA	13	0.018	UNIV MED SCI	171	0.235	OPTICS	61	0.084							CHEMISTRY OF NATURAL COMPOUNDS	126	0.173
	SAHRAIAN MA	128	0.176	VENEZUELA	13	0.018	K N TOOSI UNIVERSITY OF TECHNOLOGY	169	0.233	SPECTROSCOPY	47	0.065							AFRICAN JOURNAL OF PHARMACY AND PHARMACOLOGY	125	0.172
	ETEMADIFAR M	127	0.175	COSTA RICA	12	0.017	UNIVERSITY OF BRITISH COLUMBIA	165	0.227	PHYSICS	46	0.063							JOURNAL OF MOLECULAR MODELING	123	0.169
	GHAYOUR-MOBARHAN M	127	0.175	ICELAND	12	0.017	SHAHID CHAMRAN UNIV AHVAZ	164	0.226	AUDIOLOGY SPEECH LANGUAGE PATHOLOGY	43	0.059							PARASITOLOGY RESEARCH	123	0.169
	HOSSEINZADEH H	127	0.175	PERU	12	0.017	UNIVERSITY OF ALABAMA SYSTEM	164	0.226	CRYSTALLOGRAPHY	41	0.056							MOLECULES	122	0.168
	NIKFAR S	127	0.175	UGANDA	12	0.017	UNIVERSITY OF ALBERTA	164	0.226	TRANSPORTATION	41	0.056							TROPICAL ANIMAL HEALTH AND PRODUCTION	122	0.168
	HOSSEINI A	126	0.173	MACEDONIA	11	0.015	ATOM ENERGY ORG IRAN	162	0.223	SUBSTANCE ABUSE	40	0.055							BIOMED RESEARCH INTERNATIONAL	121	0.166
	YAZDANPARAST R	126	0.173	TANZANIA	11	0.015	JOHNS HOPKINS UNIVERSITY	161	0.222	ANTHROPOLOGY	39	0.054							FERTILITY AND STERILITY	121	0.166
	AKBARI M	125	0.172	ZIMBABWE	11	0.015	MINIST HLTH	161	0.222	SOCIAL SCIENCES OTHER TOPICS	33	0.045							PHYTOTHERAPY RESEARCH	120	0.165
	ALIZADEH A	125	0.172	CUBA	9	0.012	JUNDISHAPUR UNIV MED SCI	159	0.219	MATHEMATICS	32	0.044							IRANIAN JOURNAL OF BIOTECHNOLOGY	119	0.164
	POURMAND G	124	0.171	LATVIA	9	0.012	UNIVERSITY OF ALABAMA BIRMINGHAM	158	0.217	DEMOGRAPHY	28	0.039							NATURAL PRODUCT RESEARCH	119	0.164
	MALEK-HOSSEINI SA	123	0.169	MALTA	9	0.012	UNIVERSITY OF AMSTERDAM	157	0.216	LEGAL MEDICINE	27	0.037							UROLOGY	119	0.164
	MORADI A	123	0.169	KAZAKHSTAN	8	0.011	UNIVERSITY OF MOHAGHEGH ARDABILI	157	0.216	WOMEN S STUDIES	26	0.036							APPLIED BIOCHEMISTRY AND BIOTECHNOLOGY	118	0.162
	EMAMI S	122	0.168	LIBYA	8	0.011	AJA UNIV MED SCI	155	0.213	INSTRUMENTS INSTRUMENTATION	19	0.026							APPLIED RADIATION AND ISOTOPES	117	0.161
	JEDDI-TEHRANI M	122	0.168	PANAMA	8	0.011	IMPERIAL COLLEGE LONDON	148	0.204	RELIGION	19	0.026							JOURNAL OF CRANIOFACIAL SURGERY	117	0.161
	MORADI M	122	0.168	SENEGAL	8	0.011	UNIV KURDISTAN	147	0.202	WATER RESOURCES	19	0.026							ANNALS OF SAUDI MEDICINE	116	0.16
	KUMAR PV	121	0.166	CAMEROON	7	0.01	WORLD HEALTH ORGANIZATION	147	0.202	LINGUISTICS	17	0.023							INDIAN VETERINARY JOURNAL	116	0.16
	JALALI A	120	0.165	ECUADOR	7	0.01	TARBIAT MOALLEM UNIV	146	0.201	TELECOMMUNICATIONS	14	0.019							DARU JOURNAL OF FACULTY OF PHARMACY	114	0.157
	NASR-ESFAHANI MH	120	0.165	ETHIOPIA	7	0.01	UNIVERSITY OF QUEENSLAND	142	0.195	METEOROLOGY ATMOSPHERIC SCIENCES	13	0.018							EXPERIMENTAL AND CLINICAL TRANSPLANTATION	113	0.155
	TAHERI M	120	0.165	URUGUAY	7	0.01	QOM UNIV MED SCI	137	0.188	PALEONTOLOGY	12	0.017							MOLECULAR DIVERSITY	113	0.155
	KAZEMNEJAD A	119	0.164	YEMEN	7	0.01	UNIVERSITI MALAYA	136	0.187	ROBOTICS	11	0.015							PHARMACEUTICAL BIOLOGY	113	0.155
	GHARIBZADEH S	118	0.162	BOTSWANA	6	0.008	ALBORZ UNIV MED SCI	131	0.18	CONSTRUCTION BUILDING TECHNOLOGY	10	0.014							VIRCHOWS ARCHIV	112	0.154
	JAFARI M	118	0.162	COTE IVOIRE	6	0.008	JAHROM UNIV MED SCI	131	0.18	BIODIVERSITY CONSERVATION	9	0.012							MEDICINAL CHEMISTRY RESEARCH	111	0.153
	JAHANI M	118	0.162	NEPAL	6	0.008	UTRECHT UNIVERSITY	130	0.179	MICROSCOPY	9	0.012							CORNEA	110	0.151
	SIAVOSHI F	118	0.162	ALBANIA	5	0.007	UNIV ZABOL	129	0.177	FAMILY STUDIES	8	0.011							BULLETIN OF ENVIRONMENTAL CONTAMINATION AND TOXICOLOGY	109	0.15
	SIMFOROOSH N	118	0.162	BOSNIA HERCEG	5	0.007	FASA UNIV MED SCI	128	0.176	FORESTRY	8	0.011							CIRCULATION	109	0.15
	AHMADI M	117	0.161	MONTENEGRO	5	0.007	NOOR EYE HOSP	126	0.173	HISTORY PHILOSOPHY OF SCIENCE	7	0.01							JOURNAL OF ETHNOPHARMACOLOGY	109	0.15
	BAGHERI M	117	0.161	MOZAMBIQUE	5	0.007	UNIV SISTAN BALUCHESTAN	125	0.172	MEDICAL ETHICS	7	0.01							JOURNAL OF PURE AND APPLIED MICROBIOLOGY	107	0.147
	IRAVANI M	117	0.161	REUNION	5	0.007	GORGAN UNIV AGR SCI NAT RESOURCES	124	0.171	GOVERNMENT LAW	5	0.007							RADIATION PROTECTION DOSIMETRY	106	0.146
	LANKARANI KB	117	0.161	BENIN	4	0.006	UNIVERSITY OF MANCHESTER	122	0.168	AUTOMATION CONTROL SYSTEMS	3	0.004							MULTIPLE SCLEROSIS JOURNAL	105	0.144
	MIRI R	117	0.161	BOLIVIA	4	0.006	ASSISTANCE PUBLIQUE HOPITAUX PARIS APHP	121	0.166	MUSIC	3	0.004							PEDIATRIC RESEARCH	105	0.144
	DINARVAND R	116	0.16	LUXEMBOURG	4	0.006	CHILDRENS HOSP	120	0.165	SOCIAL ISSUES	3	0.004							BEHAVIOURAL BRAIN RESEARCH	103	0.142
	ORYAN A	116	0.16	MADAGASCAR	4	0.006	MCGILL UNIVERSITY	120	0.165	MATHEMATICAL METHODS IN SOCIAL SCIENCES	2	0.003							AMERICAN JOURNAL OF HUMAN GENETICS	101	0.139
	OSTAD SN	116	0.16	MOLDOVA	4	0.006	VA BOSTON HEALTHCARE SYSTEM	120	0.165	PUBLIC ADMINISTRATION	2	0.003							ARCHIVES OF GYNECOLOGY AND OBSTETRICS	101	0.139
	NIKBIN B	115	0.158	MONGOL PEO REP	4	0.006	INST COGNIT SCI STUDIES	119	0.164	SOCIAL WORK	2	0.003							JOURNAL OF ORAL AND MAXILLOFACIAL SURGERY	101	0.139
	RASHIDI A	114	0.157	RWANDA	4	0.006	AGR BIOTECHNOL RES INST IRAN	118	0.162	ETHNIC STUDIES	1	0.001							NEUROSCIENCE LETTERS	101	0.139
	SOLTANIAN-ZADEH H	114	0.157	SIERRA LEONE	4	0.006	NUCL SCI TECHNOL RES INST	118	0.162	GEOLOGY	1	0.001							NEUROSCIENCES	101	0.139
	GHANEI M	113	0.155	ZAIRE	4	0.006	CENTRE NATIONAL DE LA RECHERCHE SCIENTIFIQUE CNRS	116	0.16	HISTORY	1	0.001							PSYCHOLOGY HEALTH	100	0.138
	EBRAHIMI A	112	0.154	BELIZE	3	0.004	INST RES FUNDAMENTAL SCI IPM	115	0.158	INFORMATION SCIENCE LIBRARY SCIENCE	1	0.001							BIORESOURCE TECHNOLOGY	99	0.136
	EFTEKHARI M	112	0.154	GAMBIA	3	0.004	INSTITUT NATIONAL DE LA SANTE ET DE LA RECHERCHE MEDICALE INSERM	115	0.158	MECHANICS	1	0.001							JOURNAL OF ASSISTED REPRODUCTION AND GENETICS	99	0.136
	NIKEGHBALIAN S	112	0.154	HONG KONG	3	0.004	UNIVERSITY OF OXFORD	115	0.158	METALLURGY METALLURGICAL ENGINEERING	1	0.001							AMERICAN JOURNAL OF GASTROENTEROLOGY	98	0.135
	SALAHI H	112	0.154	JAMAICA	3	0.004	UNIVERSITY OF CALIFORNIA LOS ANGELES	113	0.155	REMOTE SENSING	1	0.001							ASIAN PACIFIC JOURNAL OF TROPICAL MEDICINE	98	0.135
	ZARE M	112	0.154	KYRGYZSTAN	3	0.004	INST STUDIES THEORET PHYS MATH	112	0.154	URBAN STUDIES	1	0.001							EUROPEAN UROLOGY SUPPLEMENTS	98	0.135
	ALBORZI A	111	0.153	LAOS	3	0.004	STANFORD UNIVERSITY	111	0.153	(0 Research Areas {0} {1} value(s) outside display options.)									JOURNAL OF MEDICAL GENETICS	97	0.133
	AMINI H	111	0.153	MALAWI	3	0.004	ROYAL NETHERLANDS ACADEMY OF ARTS SCIENCES	110	0.151	(0(0.000%){0} records{1} do not contain data in the field being analyzed.)									JOURNAL OF PHARMACEUTICAL AND BIOMEDICAL ANALYSIS	97	0.133
	SHOKRI F	111	0.153	NEW CALEDONIA	3	0.004	KINGS COLLEGE LONDON	109	0.15										JOURNAL OF SEXUAL MEDICINE	97	0.133
	KHAMESIPOUR A	110	0.151	PAPUA N GUINEA	3	0.004	LORESTAN UNIV	109	0.15										PHARMACOLOGY BIOCHEMISTRY AND BEHAVIOR	97	0.133
	AHMADIANI A	109	0.15	TAJIKISTAN	3	0.004	ARAK UNIV	108	0.149										JOURNAL OF ENDODONTICS	94	0.129
	BAHADOR A	109	0.15	ZAMBIA	3	0.004	SHAHROUD UNIVERSITY MEDICAL SCIENCES	108	0.149										JOURNAL OF CHROMATOGRAPHY B ANALYTICAL TECHNOLOGIES IN THE BIOMEDICAL AND LIFE SCIENCES	93	0.128
	BOSKABADY MH	109	0.15	BURKINA FASO	2	0.003	UNIVERSITY OF SHEFFIELD	107	0.147										HUMAN EXPERIMENTAL TOXICOLOGY	92	0.127
	FOTOUHI A	109	0.15	CONGO	2	0.003	IRAN POLYMER PETROCHEMICAL INSTITUTE	106	0.146										INTERNATIONAL JOURNAL OF PHARMACOLOGY	92	0.127
	SHOKRGOZAR MA	109	0.15	FIJI	2	0.003	ISFAHAN CARDIOVASC RES CTR	106	0.146										BIOSENSORS BIOELECTRONICS	91	0.125
	HEIDARI M	107	0.147	GUATEMALA	2	0.003	UNIVERSITY OF MILAN	106	0.146										GENE	90	0.124
	LOUKAS M	107	0.147	HONDURAS	2	0.003	NATL RES CTR GENET ENGN BIOTECHNOL	105	0.144										WORLD JOURNAL OF MICROBIOLOGY BIOTECHNOLOGY	90	0.124
	MAJDZADEH R	106	0.146	MALI	2	0.003	STEM CELL TECHNOL RES CTR	102	0.14										ARCHIVES OF MEDICAL SCIENCE	89	0.122
	MEHDIZADEH M	105	0.144	MYANMAR	2	0.003	IMAM REZA HOSP	100	0.138										JOURNAL OF EPIDEMIOLOGY AND COMMUNITY HEALTH	89	0.122
	NOURI M	105	0.144	PARAGUAY	2	0.003	UNIVERSITY OF WISCONSIN SYSTEM	97	0.133										LANCET	89	0.122
	GHAHREMANI MH	104	0.143	ST LUCIA	2	0.003	INTERNATIONAL AGENCY FOR RESEARCH ON CANCER IARC	95	0.131										MEDICAL SCIENCE MONITOR	89	0.122
	MAHDAVI M	103	0.142	USSR	2	0.003	UNIVERSITY OF BASEL	95	0.131										EUROPEAN REVIEW FOR MEDICAL AND PHARMACOLOGICAL SCIENCES	88	0.121
	NAKHJAVANI M	103	0.142	ANTIGUA BARBU	1	0.001	UNIVERSITY OF WISCONSIN MADISON	95	0.131										JOURNAL OF PHARMACY AND PHARMACOLOGY	88	0.121
	NASRI H	103	0.142	BARBADOS	1	0.001	WESTERDIJK FUNGAL BIODIVERSITY INSTITUTE KNAW	95	0.131										TRANSPLANT INTERNATIONAL	88	0.121
	RAMEZANI A	103	0.142	BRUNEI	1	0.001	GHAEM HOSP	94	0.129										ACTA HORTICULTURAE	87	0.12
	SHARIFZADEH M	103	0.142	CAMBODIA	1	0.001	NIH NATIONAL CANCER INSTITUTE NCI	94	0.129										EUROPEAN JOURNAL OF MEDICINAL CHEMISTRY	87	0.12
	YAZDANI S	103	0.142	CHAD	1	0.001	SCH MED	92	0.127										EUROPEAN JOURNAL OF CANCER	85	0.117
	NEJAT F	102	0.14	CISKEI	1	0.001	THOMAS JEFFERSON UNIVERSITY	92	0.127										NEW BIOTECHNOLOGY	84	0.116
	RUSTAIYAN A	102	0.14	CZECHOSLOVAKIA	1	0.001	UNIV TEHRAN MED SCI	92	0.127										VALUE IN HEALTH	84	0.116
	ABDOLLAHI A	101	0.139	DOMINICA	1	0.001	HENRY FORD HOSPITAL	91	0.125										CLINICAL TOXICOLOGY	83	0.114
	TAHERI S	101	0.139	DOMINICAN REP	1	0.001	ST GEORGES UNIV	91	0.125										HAEMATOLOGICA THE HEMATOLOGY JOURNAL	83	0.114
	AMIRI M	100	0.138	EL SALVADOR	1	0.001	UNIVERSITY OF HELSINKI	90	0.124										MULTIPLE SCLEROSIS	83	0.114
	ESHRAGHIAN MR	100	0.138	ERITREA	1	0.001	UNIVERSITY OF TEXAS SYSTEM	90	0.124										JOURNAL OF PHYSIOLOGICAL SCIENCES	82	0.113
	KHALILI H	100	0.138	FRENCH GUIANA	1	0.001	YAZD UNIV MED SCI	89	0.122										PHYTOCHEMISTRY	82	0.113
	MOHAMMADI F	100	0.138	GABON	1	0.001	AHWAZ UNIV MED SCI	88	0.121										TOXICOLOGY AND APPLIED PHARMACOLOGY	82	0.113
	BEIKI D	99	0.136	GER DEM REP	1	0.001	UNIVERSITY OF MANITOBA	88	0.121										TURKISH JOURNAL OF VETERINARY ANIMAL SCIENCES	82	0.113
	NABAVI SM	99	0.136	GUADELOUPE	1	0.001	NORTH KHORASAN UNIVERSITY OF MEDICAL SCIENCES	87	0.12										JOURNAL OF CAMEL PRACTICE AND RESEARCH	81	0.111
	SAADATNIA M	99	0.136	IVORY COAST	1	0.001	MAX PLANCK SOCIETY	86	0.118										TISSUE ANTIGENS	81	0.111
	DEHGHANI M	98	0.135	MALAGASY REPUBL	1	0.001	HELMHOLTZ ASSOCIATION	85	0.117										IRANIAN JOURNAL OF ARTHROPOD BORNE DISEASES	80	0.11
	MAMISHI S	97	0.133	MALDIVES	1	0.001	LUND UNIVERSITY	85	0.117										JOURNAL OF UROLOGY	80	0.11
	MOHAMMADI S	97	0.133	NAMIBIA	1	0.001	UNIVERSITY OF BIRMINGHAM	85	0.117										CURRENT NANOSCIENCE	79	0.109
	NADERI M	97	0.133	NETH ANTILLES	1	0.001	UNIVERSITY OF CALGARY	85	0.117										EUROPEAN NEUROPSYCHOPHARMACOLOGY	79	0.109
	SHAKIBA M	97	0.133	NIGER	1	0.001	UNIVERSITY OF MONTREAL	85	0.117										BLOOD	78	0.107
	HADAEGH F	96	0.132	NORTH KOREA	1	0.001	UNIVERSITY OF MUNSTER	85	0.117										CLINICAL AND EXPERIMENTAL RHEUMATOLOGY	78	0.107
	HOSSEINI S	96	0.132	PALESTINIAN TER	1	0.001	ZANJAN UNIV	85	0.117										JOURNAL OF THE EUROPEAN ACADEMY OF DERMATOLOGY AND VENEREOLOGY	78	0.107
	ARABABADI MK	95	0.131	PUERTO RICO	1	0.001	CHILDRENS MED CTR	84	0.116										EXPERIMENTAL PARASITOLOGY	77	0.106
	MIRZAEI M	95	0.131	SERBIA MONTENEG	1	0.001	UNIVERSITY OF WASHINGTON	84	0.116										EPILEPSIA	76	0.105
	PARVANEH N	95	0.131	SEYCHELLES	1	0.001	UNIVERSITY OF WASHINGTON SEATTLE	84	0.116										PAHLAVI MEDICAL JOURNAL	76	0.105
	RAZAVI SM	95	0.131	ST KITTS NEVI	1	0.001	UNIVERSITY OF CALIFORNIA SAN FRANCISCO	83	0.114										COMPUTERS IN BIOLOGY AND MEDICINE	75	0.103
	REZAEIAN M	95	0.131	TURKMENISTAN	1	0.001	YALE UNIVERSITY	83	0.114										HEMOGLOBIN	75	0.103
	BAHAR B	94	0.129	UZBEKISTAN	1	0.001	IRANIAN RES ORG SCI TECHNOL	80	0.11										INTERNATIONAL JOURNAL OF NANOMEDICINE	75	0.103
	GHORBANI A	94	0.129	YUGOSLAVIA	1	0.001	RAJAEI CARDIOVASCULAR MEDICAL RESEARCH CENTER	80	0.11										CLINICAL IMMUNOLOGY	74	0.102
	IRANSHAHI M	94	0.129				SARI AGRICULTURAL SCIENCES NATURAL RESOURCES UNIVERSITY SANRU	80	0.11										EJC SUPPLEMENTS	74	0.102
	KHALILI M	94	0.129				UNIVERSITY OF ADELAIDE	80	0.11										INTERNATIONAL IMMUNOPHARMACOLOGY	74	0.102
	MALEKI M	94	0.129				UNIVERSITY OF GLASGOW	80	0.11										INTERNATIONAL JOURNAL OF PSYCHOPHYSIOLOGY	74	0.102
	MEHRSAI A	94	0.129				HIGH INST RES EDUC TRANSFUS MED	79	0.109										DIABETES RESEARCH AND CLINICAL PRACTICE	73	0.1
	MOUSAVI SM	94	0.129				MONASH UNIVERSITY	79	0.109										LUMINESCENCE	73	0.1
	YOUSEFI M	94	0.129				UNIVERSITY KASHAN	79	0.109										AMERICAN JOURNAL OF TROPICAL MEDICINE AND HYGIENE	72	0.099
	HAGHPARAST A	93	0.128				UNIVERSITY OF COPENHAGEN	79	0.109										BIOCHEMICAL AND BIOPHYSICAL RESEARCH COMMUNICATIONS	72	0.099
	KAHRIZI K	93	0.128				UNIVERSITY OF NOTTINGHAM	79	0.109										BMC PUBLIC HEALTH	72	0.099
	LOTFI M	93	0.128				AZAD UNIV	78	0.107										INTERNATIONAL JOURNAL OF OBESITY	71	0.098
	NADJI A	93	0.128				UNIVERSITY OF GREENWICH	78	0.107										BASIC CLINICAL PHARMACOLOGY TOXICOLOGY	70	0.096
	ZEINALI S	93	0.128				ICAHN SCHOOL OF MEDICINE AT MOUNT SINAI	77	0.106										VETERINARY PARASITOLOGY	70	0.096
	JALILI M	92	0.127				LONDON SCHOOL OF HYGIENE TROPICAL MEDICINE	77	0.106										JOURNAL OF HEPATOLOGY	69	0.095
	MASSARRAT S	92	0.127				UNIVERSITY OF GENEVA	77	0.106										LASERS IN MEDICAL SCIENCE	69	0.095
	NADERI N	92	0.127				AHVAZ UNIV MED SCI	76	0.105										REVUE DE MEDECINE VETERINAIRE	69	0.095
	RAMEZANI M	92	0.127				UNIVERSITY OF KENT	76	0.105										ANDROLOGIA	68	0.094
	SAGHARI M	92	0.127				UNIVERSITY OF YAZD	75	0.103										ARCHIVES OF MEDICAL RESEARCH	68	0.094
	VATANDOOST H	92	0.127				ZABOL UNIV MED SCI	75	0.103										INTERNATIONAL JOURNAL OF CANCER	68	0.094
	AFSHAR A	91	0.125				KARIMINEJAD NAJMABADI PATHOL GENET CTR	74	0.102										NEPHROLOGY	68	0.094
	FALLAHI B	91	0.125				SHIRAZ MED SCH	74	0.102										NEUROSURGERY QUARTERLY	68	0.094
	FARAMARZI MA	91	0.125				ERASMUS UNIVERSITY ROTTERDAM	73	0.1										VACCINE	68	0.094
	NABIPOUR I	91	0.125				IBTO	73	0.1										VETERINARY RECORD	68	0.094
	NOKHODCHI A	91	0.125				UNIVERSITY OF MELBOURNE	72	0.099										ATHEROSCLEROSIS	67	0.092
	ASHRAFI M	90	0.124				CARDIFF UNIVERSITY	71	0.098										CLINICAL LABORATORY	67	0.092
	FIROOZ A	90	0.124				TALEGHANI HOSP	71	0.098										EUROPEAN JOURNAL OF OPHTHALMOLOGY	67	0.092
	HAGHDOOST AA	90	0.124				AHWAZ JUNDISHAPUR UNIV MED SCI	70	0.096										EXCLI JOURNAL	67	0.092
	KEYHANI E	90	0.124				DAY GEN HOSP	70	0.096										PERCEPTION	67	0.092
	SADEGHIZADEH M	90	0.124				FAC MED	70	0.096										TOXICOLOGICAL AND ENVIRONMENTAL CHEMISTRY	67	0.092
	AHMADI S	89	0.122				PAYAM NOOR UNIV	70	0.096										INTENSIVE CARE MEDICINE	66	0.091
	FATHOLLAHI Y	89	0.122				UNIVERSITY OF MUNICH	70	0.096										INTERNATIONAL JOURNAL OF PEDIATRIC OTORHINOLARYNGOLOGY	66	0.091
	HAMIDIEH AA	89	0.122				FREE UNIVERSITY OF BERLIN	69	0.095										INTERNATIONAL JOURNAL OF RHEUMATIC DISEASES	66	0.091
	NAMAZI H	89	0.122				ILAM UNIV	69	0.095										RHEUMATOLOGY INTERNATIONAL	66	0.091
	PARIVAR K	89	0.122				KU LEUVEN	69	0.095										TRANSACTIONS OF THE ROYAL SOCIETY OF TROPICAL MEDICINE AND HYGIENE	66	0.091
	RANJBAR B	89	0.122				UNIV ZANJAN	69	0.095										ACTA PAEDIATRICA	65	0.089
	ZAREI M	89	0.122				KHARAZMI UNIV	68	0.094										BIOORGANIC MEDICINAL CHEMISTRY	65	0.089
	AMIRGHOFRAN Z	88	0.121				SABZEVAR UNIV MED SCI	68	0.094										INTERNATIONAL JOURNAL OF AGRICULTURE AND BIOLOGY	65	0.089
	FAGHIHZADEH S	88	0.121				UNIVERSITY OF GRONINGEN	68	0.094										MEDICAL ONCOLOGY	65	0.089
	GOURABI H	88	0.121				UNIVERSITY OF SASKATCHEWAN	68	0.094										NEUROSCIENCE RESEARCH	65	0.089
	KHODAGHOLI F	88	0.121				UPPSALA UNIVERSITY	68	0.094										TOXICOLOGY AND INDUSTRIAL HEALTH	65	0.089
	NAZIFI S	88	0.121				GRIFFITH UNIVERSITY	67	0.092										JOURNAL OF HAND SURGERY AMERICAN VOLUME	64	0.088
	AMINI A	87	0.12				SHAHID RAJAEE TEACHER TRAINING UNIVERSITY SRTTU	67	0.092										CHEMICAL PHARMACEUTICAL BULLETIN	63	0.087
	KAZEMI A	87	0.12				GHENT UNIVERSITY	66	0.091										JOURNAL OF LABELLED COMPOUNDS RADIOPHARMACEUTICALS	63	0.087
	MOTAMEDI F	87	0.12				IAU	66	0.091										ANALYTICAL AND BIOANALYTICAL CHEMISTRY	62	0.085
	NADERI-MANESH H	87	0.12				RES INST FORESTS RANGELANDS	66	0.091										CHEMICAL BIOLOGY DRUG DESIGN	62	0.085
	RASOULI M	87	0.12				UNIVERSITY OF LIVERPOOL	66	0.091										FASEB JOURNAL	62	0.085
	TABARSI P	87	0.12				UNIVERSITY OF NEW SOUTH WALES SYDNEY	66	0.091										INDIAN JOURNAL OF PEDIATRICS	62	0.085
	TAVANGAR SM	87	0.12				ZABOL UNIV	66	0.091										EUROPEAN HEART JOURNAL	61	0.084
	VELAYATI AA	87	0.12				PENNSYLVANIA COMMONWEALTH SYSTEM OF HIGHER EDUCATION PCSHE	65	0.089										JOURNAL OF INVESTIGATIVE DERMATOLOGY	61	0.084
	AMANLOU M	86	0.118				UNIVERSITY OF FREIBURG	65	0.089										JOURNAL OF OBSTETRICS AND GYNAECOLOGY RESEARCH	61	0.084
	HOSSEINI H	86	0.118				UNIVERSITY OF MICHIGAN	65	0.089										ACTA TROPICA	60	0.083
	JANGHORBANI M	86	0.118				UNIVERSITY OF MICHIGAN SYSTEM	65	0.089										BIOTECHNOLOGY AND APPLIED BIOCHEMISTRY	60	0.083
	KHAZAEI M	86	0.118				UNIVERSITY OF SURREY	65	0.089										CELL BIOLOGY INTERNATIONAL	60	0.083
	NAJAFI A	86	0.118				UNIVERSITY OF WESTERN AUSTRALIA	65	0.089										CHILDS NERVOUS SYSTEM	60	0.083
	RAMZI M	86	0.118				BABOL NOSHIRVANI UNIVERSITY OF TECHNOLOGY	64	0.088										FOOD AND CHEMICAL TOXICOLOGY	60	0.083
	AMIRZARGAR AA	85	0.117				BAQIYATALLAH HOSP	64	0.088										INTERNATIONAL JOURNAL OF GYNECOLOGICAL CANCER	60	0.083
	GHAZI-KHANSARI M	85	0.117				HOSPITAL FOR SICK CHILDREN SICKKIDS	64	0.088										JOURNAL OF CLINICAL VIROLOGY	60	0.083
	KAMALINEJAD M	85	0.117				RUPRECHT KARL UNIVERSITY HEIDELBERG	64	0.088										PROCEEDINGS OF ANNUAL INTERNATIONAL CONFERENCE OF THE IEEE ENGINEERING IN MEDICINE AND BIOLOGY SOCIETY	60	0.083
	POURFATHOLLAH AA	85	0.117				SHIRAZ UNIV MED SCI	64	0.088										ACTA PHARMACOLOGICA SINICA	59	0.081
	RAHIMI Z	85	0.117				GONABAD UNIV MED SCI	63	0.087										JOURNAL OF MEDICAL SYSTEMS	59	0.081
	ABBASI A	84	0.116				IMAM HOSP	63	0.087										NEUROSCIENCE	59	0.081
	ARDALAN MR	84	0.116				UNIVERSITY OF CAMBRIDGE	63	0.087										SINGAPORE MEDICAL JOURNAL	59	0.081
	KARAMI M	84	0.116				ALZAHRA HOSP	62	0.085										INTERNATIONAL UROLOGY AND NEPHROLOGY	58	0.08
	KHOSRAVI AR	84	0.116				BOSTON UNIVERSITY	62	0.085										JOURNAL OF HYPERTENSION	58	0.08
	MEHRABANI D	84	0.116				LOUISIANA STATE UNIVERSITY SYSTEM	62	0.085										JOURNAL OF NEUROPSYCHIATRY AND CLINICAL NEUROSCIENCES	58	0.08
	ATYABI F	83	0.114				NAMAZI HOSP	62	0.085										TROPICAL BIOMEDICINE	58	0.08
	KOBARFARD F	83	0.114				UNIVERSITY OF OTTAWA	62	0.085										BIOCHEMICAL ENGINEERING JOURNAL	57	0.078
	MOUSAVI SA	83	0.114				KEELE UNIVERSITY	61	0.084										DNA AND CELL BIOLOGY	57	0.078
	SOTOUDEH M	83	0.114				MASSACHUSETTS GENERAL HOSPITAL	61	0.084										INDIAN JOURNAL OF DERMATOLOGY VENEREOLOGY LEPROLOGY	57	0.078
	AHMADI H	82	0.113				SEMNAN UNIVERSITY	61	0.084										JOURNAL OF ARTHROPOD BORNE DISEASES	57	0.078
	AZIZI E	82	0.113				SHEFA NEUROSCI RES CTR	61	0.084										JOURNAL OF CATARACT AND REFRACTIVE SURGERY	57	0.078
	KHALILZADEH O	82	0.113				UNIVERSITI SAINS MALAYSIA	61	0.084										JOURNAL OF PHARMACEUTICAL SCIENCES	57	0.078
	MOHAMMADI R	82	0.113				UNIVERSITY OF IOWA	61	0.084										JOURNAL OF PHARMACY AND PHARMACEUTICAL SCIENCES	57	0.078
	SADEGHIAN H	82	0.113				VRIJE UNIVERSITEIT AMSTERDAM	61	0.084										TOXICOLOGY	57	0.078
	ASSARI S	81	0.111				INSTITUT NATIONAL DE LA RECHERCHE AGRONOMIQUE INRA	60	0.083										ANNALS OF THE RHEUMATIC DISEASES	56	0.077
	BAYAT M	81	0.111				RADBOUD UNIVERSITY NIJMEGEN	60	0.083										ANNALS OF TROPICAL MEDICINE AND PARASITOLOGY	56	0.077
	DANESHBOD Y	81	0.111				SPECIAL MED CTR	60	0.083										BIOTECHNOLOGY LETTERS	56	0.077
	GANJALI MR	81	0.111				UCL MEDICAL SCHOOL	60	0.083										BJU INTERNATIONAL	56	0.077
	HASSANSHAHI G	81	0.111				UNIV MARAGHEH	60	0.083										IMMUNOPHARMACOLOGY AND IMMUNOTOXICOLOGY	56	0.077
	MOTAMEDI MHK	81	0.111				UNIVERSITY OF PENNSYLVANIA	60	0.083										INDIAN JOURNAL OF PATHOLOGY AND MICROBIOLOGY	56	0.077
	RAHIMI-MOVAGHAR V	81	0.111				AHWAZ JONDISHAPOUR UNIV MED SCI	59	0.081										JOURNAL OF ANIMAL PHYSIOLOGY AND ANIMAL NUTRITION	56	0.077
	SALEKDEH GH	81	0.111				IROST	59	0.081										PAKISTAN JOURNAL OF PHARMACEUTICAL SCIENCES	56	0.077
	SANKIAN M	81	0.111				HUMBOLDT UNIVERSITY OF BERLIN	58	0.08										RESPIROLOGY	56	0.077
	ALLAMEH A	80	0.11				INSTITUT PASTEUR PARIS	58	0.08										ANALYTICAL BIOCHEMISTRY	55	0.076
	JAFARI A	80	0.11				IRCCS CA GRANDA OSPEDALE MAGGIORE POLICLINICO	58	0.08										BIOLOGIA	55	0.076
	MOHAMMADI E	80	0.11				NATIONAL UNIVERSITY OF SINGAPORE	57	0.078										GASTROENTEROLOGY	55	0.076
	RAFATI S	80	0.11				RWTH AACHEN UNIVERSITY	57	0.078										JOURNAL OF ENDOCRINOLOGICAL INVESTIGATION	55	0.076
	SHAHIDI S	80	0.11				AL ZAHRA HOSP	56	0.077										JOURNAL OF THEORETICAL BIOLOGY	55	0.076
	ADIBI P	79	0.109				CONSEJO SUPERIOR DE INVESTIGACIONES CIENTIFICAS CSIC	56	0.077										PEDIATRIC HEMATOLOGY AND ONCOLOGY	55	0.076
	ARDESTANI SK	79	0.109				IRANIAN RES INST PLANT PROTECT	56	0.077										PROCESS BIOCHEMISTRY	55	0.076
	DE HOOG GS	79	0.109				KHATAM UNIV	56	0.077										RENAL FAILURE	55	0.076
	JAVADI MA	79	0.109				NEWCASTLE UNIVERSITY UK	56	0.077										HYBRIDOMA	54	0.074
	MAHBOUDI F	79	0.109				SCH COGNIT SCI	56	0.077										LABMEDICINE	54	0.074
	MAHMOUDIAN M	79	0.109				UNIV BIRJAND	56	0.077										MEDICINA ORAL PATOLOGIA ORAL Y CIRUGIA BUCAL	54	0.074
	NAGHDI N	79	0.109				UNIVERSITY OF EDINBURGH	56	0.077										NATURAL PRODUCT COMMUNICATIONS	54	0.074
	RAHIMI A	79	0.109				UNIVERSITY OF ZURICH	56	0.077										VETERINARY RESEARCH COMMUNICATIONS	54	0.074
	SANATI MH	79	0.109				UTRECHT UNIVERSITY MEDICAL CENTER	56	0.077										AMINO ACIDS	53	0.073
	VALOJERDI MR	79	0.109				CHILDRENS MED CTR HOSP	55	0.076										CLINICA CHIMICA ACTA	53	0.073
	ZAMANI M	79	0.109				LABBAFINEJAD MED CTR	55	0.076										ITALIAN JOURNAL OF ANIMAL SCIENCE	53	0.073
	ZARGHI A	79	0.109				RUSSIAN ACADEMY OF SCIENCES	55	0.076										JOURNAL OF NEUROSURGERY	53	0.073
	ABOLHASSANI H	78	0.107				UNIV SOCIAL WELF REHABIL	55	0.076										GENERAL PHARMACOLOGY THE VASCULAR SYSTEM	52	0.072
	AKHLAGHI M	78	0.107				AMERICAN UNIVERSITY OF BEIRUT	54	0.074										INTERNATIONAL ENDODONTIC JOURNAL	52	0.072
	ARGANI H	78	0.107				CHARITE MEDICAL UNIVERSITY OF BERLIN	54	0.074										JOURNAL OF PHOTOCHEMISTRY AND PHOTOBIOLOGY B BIOLOGY	52	0.072
	CHAMS-DAVATCHI C	78	0.107				GORGAN UNIV MED SCI	54	0.074										JOURNAL OF TROPICAL PEDIATRICS	52	0.072
	ISLAMI F	78	0.107				INDIANA UNIVERSITY SYSTEM	54	0.074										MEDICAL PRINCIPLES AND PRACTICE	52	0.072
	MOHAGHEGHI MA	78	0.107				ISFAHAN FERTIL INFERTIL CTR	54	0.074										RETINA THE JOURNAL OF RETINAL AND VITREOUS DISEASES	52	0.072
	MOHSENI M	78	0.107				LEIDEN UNIVERSITY	54	0.074										ANNALS OF MICROBIOLOGY	51	0.07
	MOZDARANI H	78	0.107				UNIVERSITY OF ARIZONA	54	0.074										CLINICAL NEUROLOGY AND NEUROSURGERY	51	0.07
	RAFIEIAN-KOPAEI M	78	0.107				UNIVERSITY OF TENNESSEE SYSTEM	54	0.074										COMBINATORIAL CHEMISTRY HIGH THROUGHPUT SCREENING	51	0.07
	RAHIMI E	78	0.107				ANIM SCI RES INST	53	0.073										HORMONE RESEARCH	51	0.07
	REZAEI A	78	0.107				MILAD HOSP	53	0.073										JOURNAL OF CLINICAL ONCOLOGY	51	0.07
	REZAYOF A	78	0.107				SHAHED UNIV MED SCI	53	0.073										AMERICAN JOURNAL OF EPIDEMIOLOGY	50	0.069
	BAHRAMI A	77	0.106				IMAM KHOMEINI INTERNATIONAL UNIVERSITY	52	0.072										BIOLOGY OF BLOOD AND MARROW TRANSPLANTATION	50	0.069
	GHAFFARI SH	77	0.106				ABRII	51	0.07										BIOORGANIC MEDICINAL CHEMISTRY LETTERS	50	0.069
	HAGHIGHI A	77	0.106				ALLAMEH TABATABA I UNIVERSITY	51	0.07										DRUG DEVELOPMENT AND INDUSTRIAL PHARMACY	50	0.069
	JALALI M	77	0.106				IRAN UNIV	51	0.07										ENZYME AND MICROBIAL TECHNOLOGY	50	0.069
	KASHEF S	77	0.106				IRANIAN INST HLTH SCI RES	51	0.07										BIOCHEMICAL SYSTEMATICS AND ECOLOGY	49	0.067
	SADEGHI H	77	0.106				ISTANBUL UNIVERSITY	51	0.07										BONE	49	0.067
	SOHRABI M	77	0.106				MASIH DANESHVARI HOSP	51	0.07										EASTERN MEDITERRANEAN HEALTH JOURNAL	49	0.067
	DEHGHANI SM	76	0.105				SUN YAT SEN UNIVERSITY	51	0.07										EPILEPSY BEHAVIOR	49	0.067
	FARD-ESFAHANI A	76	0.105				UNIVERSITY OF BRADFORD	51	0.07										INTERNATIONAL CONGRESS SERIES	49	0.067
	GHABILI K	76	0.105				UNIVERSITY OF SOUTHERN CALIFORNIA	51	0.07										PEDIATRIC BLOOD CANCER	49	0.067
	KIANI A	76	0.105				DAMGHAN UNIV	50	0.069										PHOTOMEDICINE AND LASER SURGERY	49	0.067
	RANJBAR R	76	0.105				IRANIAN BLOOD TRANSFUS ORG RES CTR	50	0.069										JOURNAL DE MYCOLOGIE MEDICALE	48	0.066
	ROOZBEH J	76	0.105				GERMAN CANCER RESEARCH CENTER DKFZ	49	0.067										JOURNAL OF MOLECULAR NEUROSCIENCE	48	0.066
	VARSHOSAZ J	76	0.105				LOUISIANA STATE UNIVERSITY	49	0.067										JOURNAL OF THROMBOSIS AND HAEMOSTASIS	48	0.066
	ZERAATI H	76	0.105				NAMAZEE HOSP	49	0.067										TROPICAL JOURNAL OF PHARMACEUTICAL RESEARCH	48	0.066
	BORHANI-HAGHIGHI A	75	0.103				QUEEN MARY UNIVERSITY LONDON	49	0.067										ANNALS OF THORACIC SURGERY	47	0.065
	DASHTI-KHAVIDAKI S	75	0.103				STATE UNIVERSITY SYSTEM OF FLORIDA	49	0.067										BEHAVIOURAL PHARMACOLOGY	47	0.065
	KASHANIAN S	75	0.103				UNIVERSITY OF ABERDEEN	49	0.067										JOURNAL OF FOOD SAFETY	47	0.065
	SOLTANI M	75	0.103				BAQIYATALLAH RES CTR GASTROENTEROL LIVER DIS	48	0.066										JOURNAL OF PROSTHETIC DENTISTRY	47	0.065
	ALAVI SM	74	0.102				INDIANA UNIVERSITY PURDUE UNIVERSITY INDIANAPOLIS	48	0.066										MEDICAL PHYSICS	47	0.065
	ANSARI M	74	0.102				IRANIAN BLOOD TRANSFUS RES CTR	48	0.066										BIPOLAR DISORDERS	46	0.063
	GHOLAMREZANEZHAD A	74	0.102				MOFID CHILDRENS HOSP	48	0.066										EUROPEAN RESPIRATORY JOURNAL	46	0.063
	HABIBI Z	74	0.102				PEKING UNIVERSITY	48	0.066										GYNECOLOGICAL ENDOCRINOLOGY	46	0.063
	KADIVAR M	74	0.102				IRCCS MARIO NEGRI	47	0.065										JOURNAL OF INFECTION IN DEVELOPING COUNTRIES	46	0.063
	KHADEMI B	74	0.102				JMERC	47	0.065										JOURNAL OF THE AMERICAN ACADEMY OF DERMATOLOGY	46	0.063
	MIRSHAFIEY A	74	0.102				NSTRI	47	0.065										NUTRITION	46	0.063
	NAFAR M	74	0.102				STATE UNIVERSITY OF NEW YORK SUNY SYSTEM	47	0.065										SCANDINAVIAN JOURNAL OF INFECTIOUS DISEASES	46	0.063
	NAJAFI F	74	0.102				UNIVERSITY OF CALIFORNIA DAVIS	47	0.065										ANIMAL REPRODUCTION SCIENCE	45	0.062
	RABBANI A	74	0.102				UNIVERSITY OF ILLINOIS SYSTEM	47	0.065										BIOCONTROL SCIENCE AND TECHNOLOGY	45	0.062
	SHARIFIAN M	74	0.102				BAYLOR COLLEGE OF MEDICINE	46	0.063										INTERNATIONAL JOURNAL OF MOLECULAR SCIENCES	45	0.062
	ABBASI F	73	0.1				CHAMRAN HOSP	46	0.063										JOURNAL OF CANCER RESEARCH AND THERAPEUTICS	45	0.062
	AMIRZARGAR A	73	0.1				JONDISHAPOUR UNIV MED SCI	46	0.063										PHARMAZIE	45	0.062
	FARHADI M	73	0.1				MAT ENERGY RES CTR	46	0.063										TUMOR BIOLOGY	45	0.062
	HASHEMIPOUR M	73	0.1				WAGENINGEN UNIVERSITY RESEARCH	46	0.063										ARCHIVES OF VIROLOGY	44	0.061
	MANDEGAR MH	73	0.1				FARZAN CLIN RES INST	45	0.062										BRITISH JOURNAL OF OPHTHALMOLOGY	44	0.061
	MOHAMMADI MR	73	0.1				MCMASTER UNIVERSITY	45	0.062										HEMATOLOGY	44	0.061
	RAFATPANAH H	73	0.1				UNIVERSITY OF MINNESOTA SYSTEM	45	0.062										PUBLIC HEALTH NUTRITION	44	0.061
	ZARNANI AH	73	0.1				UNIVERSITY OF MINNESOTA TWIN CITIES	45	0.062										EUROPEAN ARCHIVES OF OTO RHINO LARYNGOLOGY	43	0.059
	FARNIA P	72	0.099				GOLESTAN UNIV	44	0.061										EUROPEAN JOURNAL OF HUMAN GENETICS	43	0.059
	HOSSEINI SH	72	0.099				MED HLTH PROMOT INST	44	0.061										INTERNATIONAL JOURNAL OF RADIATION RESEARCH	43	0.059
	MONABATI A	72	0.099				SAINT LOUIS UNIVERSITY	44	0.061										MEDICINA DELLO SPORT	43	0.059
	MOWLA SJ	72	0.099				SHAHEED BEHESHTI UNIV	44	0.061										PHYTOMEDICINE	43	0.059
	RAHIMI R	72	0.099				TULANE UNIVERSITY	44	0.061										PROCEEDINGS OF THE IIND INTERNATIONAL SYMPOSIUM ON SAFFRON BIOLOGY AND TECHNOLOGY	43	0.059
	SEMNANIAN S	72	0.099				UNIVERSITY OF LAUSANNE	44	0.061										PROSTHETICS AND ORTHOTICS INTERNATIONAL	43	0.059
	AMOOZEGAR MA	71	0.098				UNIVERSITY OF NAPLES FEDERICO II	44	0.061										THERIOGENOLOGY	43	0.059
	ANSARI S	71	0.098				UNIVERSITY OF NORTH CAROLINA	44	0.061										ANNALS OF TRANSPLANTATION	42	0.058
	AZADMANESH K	71	0.098				HACETTEPE UNIVERSITY	43	0.059										BRAZILIAN JOURNAL OF INFECTIOUS DISEASES	42	0.058
	GHAZANFARI T	71	0.098				HANNOVER MEDICAL SCHOOL	43	0.059										BRAZILIAN JOURNAL OF MICROBIOLOGY	42	0.058
	GHOJAZADEH M	71	0.098				IRANIAN SOC SUPPORT PATIENTS INFECT DIS	43	0.059										EXPERIMENTAL HEMATOLOGY	42	0.058
	GHOLAMI S	71	0.098				LAB LIFE SCI	43	0.059										FISH PHYSIOLOGY AND BIOCHEMISTRY	42	0.058
	JALILIAN AR	71	0.098				TEHRAN HEPATITIS CTR	43	0.059										FITOTERAPIA	42	0.058
	JAVAN M	71	0.098				UNIVERSITY SYSTEM OF GEORGIA	43	0.059										INFLAMMATION RESEARCH	42	0.058
	KASHANIAN M	71	0.098				CASE WESTERN RESERVE UNIVERSITY	42	0.058										INTERNATIONAL JOURNAL FOR VITAMIN AND NUTRITION RESEARCH	42	0.058
	MIRHENDI H	71	0.098				HEINRICH HEINE UNIVERSITY DUSSELDORF	42	0.058										INTERNATIONAL JOURNAL OF SYSTEMATIC AND EVOLUTIONARY MICROBIOLOGY	42	0.058
	NABAVI M	71	0.098				JOHNS HOPKINS MEDICINE	42	0.058										JAPANESE JOURNAL OF INFECTIOUS DISEASES	42	0.058
	OSHAGHI MA	71	0.098				SAHAND UNIVERSITY OF TECHNOLOGY	42	0.058										JOURNAL OF MEDICAL VIROLOGY	42	0.058
	RAHBAR M	71	0.098				INT CTR SCI HIGH TECHNOL ENVIRONM SCI	41	0.056										MINERVA BIOTECNOLOGICA	42	0.058
	RAHIMI F	71	0.098				MEDICAL UNIVERSITY OF VIENNA	41	0.056										MYCOPATHOLOGIA	42	0.058
	RASHTCHIZADEH N	71	0.098				NATL UNIV IRAN	41	0.056										OPHTHALMIC PLASTIC AND RECONSTRUCTIVE SURGERY	42	0.058
	ZAKERI S	71	0.098				PIERRE MARIE CURIE UNIVERSITY PARIS VI	41	0.056										SCANDINAVIAN JOURNAL OF IMMUNOLOGY	42	0.058
	FERESHTEHNEJAD SM	70	0.096				RES INST PETR IND	41	0.056										BIOPHYSICAL CHEMISTRY	41	0.056
	GHASEMI Y	70	0.096				SCH PUBL HLTH	41	0.056										EUROPEAN JOURNAL OF CLINICAL NUTRITION	41	0.056
	HAGHJOO M	70	0.096				SORBONNE UNIVERSITE	41	0.056										IN VITRO CELLULAR DEVELOPMENTAL BIOLOGY ANIMAL	41	0.056
	JAVADI A	70	0.096				UNIVERSITE PARIS SACLAY COMUE	41	0.056										INDIAN JOURNAL OF MEDICAL RESEARCH	41	0.056
	MEHRABI Y	70	0.096				UNIVERSITY OF BARCELONA	41	0.056										INFECTION GENETICS AND EVOLUTION	41	0.056
	PANAHI Y	70	0.096				UNIVERSITY OF GOTHENBURG	41	0.056										INTERNATIONAL JOURNAL OF ARTIFICIAL ORGANS	41	0.056
	SADEGHI S	70	0.096				YESHIVA UNIVERSITY	41	0.056										JOURNAL OF BIOMOLECULAR STRUCTURE DYNAMICS	41	0.056
	SAHRAEI H	70	0.096				UNIVERSITE SORBONNE PARIS CITE USPC COMUE	40	0.055										JOURNAL OF COMPARATIVE PATHOLOGY	41	0.056
	SONBOLI A	70	0.096				AVICENNA RES INST	39	0.054										OBESITY SURGERY	41	0.056
	TALEBI M	70	0.096				IBTO RES CTR	39	0.054										PEDIATRIC CARDIOLOGY	41	0.056
	GHOLAMI M	69	0.095				IRAN MED UNIV	39	0.054										PUBLIC HEALTH	41	0.056
	HOSSEINIMEHR SJ	69	0.095				IRANIAN CTR BREAST CANC	39	0.054										RESEARCH IN VETERINARY SCIENCE	41	0.056
	KAZEMI K	69	0.095				MAYO CLINIC	39	0.054										CHEST	40	0.055
	KHABAZKHOOB M	69	0.095				OHIO STATE UNIVERSITY	39	0.054										CLINICAL AND EXPERIMENTAL DERMATOLOGY	40	0.055
	MORTAZAVI SMJ	69	0.095				UNIVERSITY OF SEVILLA	39	0.054										CYTOLOGIA	40	0.055
	NASERI M	69	0.095				UNIVERSITY SYSTEM OF MARYLAND	39	0.054										DIGESTIVE DISEASES AND SCIENCES	40	0.055
	RASAEE MJ	69	0.095				CANISIUS WILHELMINA HOSPITAL	38	0.052										EUROPEAN CHILD ADOLESCENT PSYCHIATRY	40	0.055
	SALEHI R	69	0.095				IMAM HOSSEIN UNIV	38	0.052										EUROPEAN JOURNAL OF OBSTETRICS GYNECOLOGY AND REPRODUCTIVE BIOLOGY	40	0.055
	SHAHVERDI AR	69	0.095				JONDISHAPUR UNIV MED SCI	38	0.052										GENETICS AND MOLECULAR RESEARCH	40	0.055
	SOLTANI A	69	0.095				LAVAL UNIVERSITY	38	0.052										INTERNATIONAL JOURNAL OF MEDICAL MICROBIOLOGY	40	0.055
	YUNESIAN M	69	0.095				NEW YORK UNIVERSITY	38	0.052										INTERNATIONAL JOURNAL OF STROKE	40	0.055
	BOSHTAM M	68	0.094				FAC PHARM	37	0.051										JOURNAL OF CHEMICAL TECHNOLOGY AND BIOTECHNOLOGY	40	0.055
	ESMAEILI A	68	0.094				INT PREVENT RES INST	37	0.051										JOURNAL OF INHERITED METABOLIC DISEASE	40	0.055
	FARAHMAND F	68	0.094				KING FAISAL SPECIALIST HOSPITAL RESEARCH CENTER	37	0.051										JOURNAL OF MEDICAL MICROBIOLOGY	40	0.055
	NABAVI SF	68	0.094				RAZI INST	37	0.051										JOURNAL OF PEPTIDE SCIENCE	40	0.055
	REZAIE S	68	0.094				RES CTR GASTROENTEROL LIVER DIS	37	0.051										PHARMACOGNOSY MAGAZINE	40	0.055
	SAEIDNIA S	68	0.094				SAPIENZA UNIVERSITY ROME	37	0.051										PLASTIC AND RECONSTRUCTIVE SURGERY	40	0.055
	VARASTEH A	68	0.094				SEED PLANT IMPROVEMENT INST	37	0.051										PROCEEDINGS OF SPIE	40	0.055
	ALEBOUYEH M	67	0.092				SHAHID SADOUGHI UNIV MED SCI HLTH SERV	37	0.051										CLINICAL AND EXPERIMENTAL PHARMACOLOGY AND PHYSIOLOGY	39	0.054
	AMIN G	67	0.092				UNIV TEHERAN	37	0.051										ECOTOXICOLOGY AND ENVIRONMENTAL SAFETY	39	0.054
	BEHRAVAN J	67	0.092				UNIVERSITI KEBANGSAAN MALAYSIA	37	0.051										FUNDAMENTAL CLINICAL PHARMACOLOGY	39	0.054
	DJADID ND	67	0.092				UNIVERSITY OF GOTTINGEN	37	0.051										JOURNAL OF LIQUID CHROMATOGRAPHY RELATED TECHNOLOGIES	39	0.054
	FARAJNIA S	67	0.092				UNIVERSITY OF KARACHI	37	0.051										JOURNAL OF MICROENCAPSULATION	39	0.054
	GHOLAMI K	67	0.092				UNIVERSITY OF LEEDS	37	0.051										ORAL ONCOLOGY	39	0.054
	GHORBANIHAGHJO A	67	0.092				UNIVERSITY OF TENNESSEE HEALTH SCIENCE CENTER	37	0.051										ORAL SURGERY ORAL MEDICINE ORAL PATHOLOGY ORAL RADIOLOGY AND ENDODONTOLOGY	39	0.054
	HAJIZADEH E	67	0.092				ARMY UNIV MED SCI	36	0.05										PEDIATRIC TRANSPLANTATION	39	0.054
	KAMANGAR F	67	0.092				DR SHARIATI HOSP	36	0.05										TOXICOLOGY MECHANISMS AND METHODS	39	0.054
	KARIMI S	67	0.092				DR TAHERI MED RES GRP	36	0.05										AMERICAN JOURNAL OF CLINICAL NUTRITION	38	0.052
	MOKHTARI M	67	0.092				INST ADV STUDIES BASIC SCI	36	0.05										AMERICAN JOURNAL OF MEDICAL GENETICS PART A	38	0.052
	NAJAFZADEH MJ	67	0.092				LIVERPOOL SCHOOL OF TROPICAL MEDICINE	36	0.05										BIOLOGY OF REPRODUCTION	38	0.052
	POURSHAMS A	67	0.092				PERSIAN GULF UNIVERSITY	36	0.05										CARDIOLOGY	38	0.052
	RASHIDIAN A	67	0.092				SHAHID SADOUGHI HOSP	36	0.05										CLINICAL RHEUMATOLOGY	38	0.052
	SHABANI M	67	0.092				SOCIAL WELF REHABIL SCI UNIV	36	0.05										JCPSP JOURNAL OF THE COLLEGE OF PHYSICIANS AND SURGEONS PAKISTAN	38	0.052
	SHARIATI M	67	0.092				TOHOKU UNIVERSITY	36	0.05										JOURNAL OF DERMATOLOGICAL TREATMENT	38	0.052
	BOFFETTA P	66	0.091				UNIVERSITY OF BRISTOL	36	0.05										JOURNAL OF EQUINE VETERINARY SCIENCE	38	0.052
	FALLAH F	66	0.091				UNIVERSITY OF MASSACHUSETTS SYSTEM	36	0.05										JOURNAL OF HEALTH POPULATION AND NUTRITION	38	0.052
	IMANIEH MH	66	0.091				UNIVERSITY OF NORTH TEXAS SYSTEM	36	0.05										JOURNAL OF MOLECULAR GRAPHICS MODELLING	38	0.052
	KARIMI K	66	0.091				UNIVERSITY OF PITTSBURGH	36	0.05										KOREAN JOURNAL OF PARASITOLOGY	38	0.052
	KAZEMI M	66	0.091				UNIVERSITY OF SALFORD	36	0.05										TURKISH JOURNAL OF MEDICAL SCIENCES	38	0.052
	NOROUZI P	66	0.091				UNIVERSITY OF SOUTHAMPTON	36	0.05										AAPS PHARMSCITECH	37	0.051
	RAHMANI M	66	0.091				AZARBAIJAN UNIV TARBIAT MOALLEM	35	0.048										ARCHIV DER PHARMAZIE	37	0.051
	SALMANIAN AH	66	0.091				HACKENSACK UNIV	35	0.048										CARYOLOGIA	37	0.051
	SHAMSIZADEH A	66	0.091				MALEK ASHTAR UNIV TECHNOL	35	0.048										CLINICAL PEDIATRICS	37	0.051
	SOHEILIAN M	66	0.091				MORGAN STATE UNIV	35	0.048										HELLENIC JOURNAL OF NUCLEAR MEDICINE	37	0.051
	EMAMI A	65	0.089				ROYAL FREE LONDON NHS FOUNDATION TRUST	35	0.048										INTERNATIONAL JOURNAL OF SURGERY	37	0.051
	FARJADIAN S	65	0.089				UNIVERSITY OF ATHENS	35	0.048										JOURNAL OF DENTAL RESEARCH	37	0.051
	FEIZABADI MM	65	0.089				UNIVERSITY OF MARYLAND BALTIMORE	35	0.048										JOURNAL OF HELMINTHOLOGY	37	0.051
	GHARAGOZLOU M	65	0.089				UNIVERSITY OF NORTH TEXAS DENTON	35	0.048										JOURNAL OF MOLECULAR AND CELLULAR CARDIOLOGY	37	0.051
	HAGHPANAH S	65	0.089				AGR MED IND RES SCH	34	0.047										PROGRESS IN NEURO PSYCHOPHARMACOLOGY BIOLOGICAL PSYCHIATRY	37	0.051
	HAMIDI M	65	0.089				AHVAZ JONDISHAPOUR UNIV MED SCI	34	0.047										PROTEIN JOURNAL	37	0.051
	JAVADI H	65	0.089				ALBERT EINSTEIN COLLEGE OF MEDICINE	34	0.047										TRANSPLANTATION	37	0.051
	JAVIDNIA K	65	0.089				CAIRO UNIVERSITY	34	0.047										TURKISH JOURNAL OF BIOLOGY	37	0.051
	NEDJAT S	65	0.089				CHILDREN S MEDICAL RESEARCH INSTITUTE AUSTRALIA	34	0.047										EUROPEAN JOURNAL OF PHARMACEUTICAL SCIENCES	36	0.05
	OTUKESH H	65	0.089				EMAM REZA HOSP	34	0.047										INDIAN JOURNAL OF PHARMACOLOGY	36	0.05
	SAMADI N	65	0.089				HOPITAL UNIVERSITAIRE NECKER ENFANTS MALADES APHP	34	0.047										JOURNAL OF ALLERGY AND CLINICAL IMMUNOLOGY	36	0.05
	SEMNANI S	65	0.089				LANGUEDOC ROUSSILLON UNIVERSITES COMUE	34	0.047										KAFKAS UNIVERSITESI VETERINER FAKULTESI DERGISI	36	0.05
	VALIZADEH H	65	0.089				LEIBNIZ INSTITUT FUR DEUTSCHE SAMMLUNG VON MIKROORGANISMEN UND ZELLKULTUREN DSMZ	34	0.047										LIFE SCIENCES	36	0.05
	ZAMANI A	65	0.089				POURSINA HAKIM RES INST	34	0.047										MOLECULAR CELLULAR PROTEOMICS	36	0.05
	ALA F	64	0.088				RAZAVI HOSP	34	0.047										NURSING HEALTH SCIENCES	36	0.05
	DERAKHSHAN A	64	0.088				TEHRAN UNIV MED SCI HLTH SERV	34	0.047										PAKISTAN VETERINARY JOURNAL	36	0.05
	DOWLATI Y	64	0.088				UNIV TEHRAN	34	0.047										CANCER RESEARCH	35	0.048
	LOTFI J	64	0.088				UNIVERSITE DE MONTPELLIER	34	0.047										INJURY INTERNATIONAL JOURNAL OF THE CARE OF THE INJURED	35	0.048
	MAGHZI AH	64	0.088				UNIVERSITY OF BERN	34	0.047										INTERNATIONAL BIODETERIORATION BIODEGRADATION	35	0.048
	MAZAHERI M	64	0.088				UNIVERSITY OF CAPE TOWN	34	0.047										INTERNATIONAL JOURNAL OF ANTIMICROBIAL AGENTS	35	0.048
	RASOULI MR	64	0.088				UNIVERSITY OF NEWCASTLE	34	0.047										INTERNATIONAL NURSING REVIEW	35	0.048
	TAJIK P	64	0.088				UNIVERSITY OF OSLO	34	0.047										JOURNAL OF CLINICAL NURSING	35	0.048
	VASEI M	64	0.088				UNIVERSITY OF VALENCIA	34	0.047										JOURNAL OF PEDIATRIC HEMATOLOGY ONCOLOGY	35	0.048
	YAGHOBI R	64	0.088				UNIVERSITY OF VIENNA	34	0.047										NEW ENGLAND JOURNAL OF MEDICINE	35	0.048
	ABOLGHASEMI H	63	0.087				VALI E ASR HOSP	34	0.047										TOXICON	35	0.048
	AMINI S	63	0.087				AUSTRALIAN NATIONAL UNIVERSITY	33	0.045										2007 ANNUAL INTERNATIONAL CONFERENCE OF THE IEEE ENGINEERING IN MEDICINE AND BIOLOGY SOCIETY VOLS 1 16	34	0.047
	ANVARI M	63	0.087				AVESINA RES INST	33	0.045										AMERICAN JOURNAL OF CARDIOLOGY	34	0.047
	KARAMI H	63	0.087				BAQIYATALLAH AS UNIV MED SCI	33	0.045										ARZNEIMITTEL FORSCHUNG DRUG RESEARCH	34	0.047
	MOHRI M	63	0.087				EBERHARD KARLS UNIVERSITY OF TUBINGEN	33	0.045										ASIAN BIOMEDICINE	34	0.047
	NEMAT-GORGANI M	63	0.087				EMAM KHOMEINI HOSP	33	0.045										BULLETIN DE LA SOCIETE DE PATHOLOGIE EXOTIQUE	34	0.047
	POURSAFA P	63	0.087				JAMIA MILLIA ISLAMIA	33	0.045										CELLULAR AND MOLECULAR NEUROBIOLOGY	34	0.047
	SHAKERI MT	63	0.087				MASHHAD UNIV	33	0.045										CHEMICAL AND BIOCHEMICAL ENGINEERING QUARTERLY	34	0.047
	YAMINI Y	63	0.087				NATL NUTR FOOD TECHNOL RES INST	33	0.045										EUROPEAN JOURNAL OF LIPID SCIENCE AND TECHNOLOGY	34	0.047
	ABBASI S	62	0.085				NATL RES INST TB LUNG DIS	33	0.045										GRAEFES ARCHIVE FOR CLINICAL AND EXPERIMENTAL OPHTHALMOLOGY	34	0.047
	AHMADIEH H	62	0.085				PAYAM E NOOR UNIV	33	0.045										IMMUNOLOGICAL INVESTIGATIONS	34	0.047
	BAGHERI A	62	0.085				ST GEORGES UNIVERSITY LONDON	33	0.045										INTERNATIONAL JOURNAL OF FOOD SCIENCES AND NUTRITION	34	0.047
	ESLAMI A	62	0.085				TEXAS TECH UNIVERSITY SYSTEM	33	0.045										JOURNAL OF CLINICAL MICROBIOLOGY	34	0.047
	FATEHI F	62	0.085				UNIVERSITY OF PUNE	33	0.045										MOLECULAR AND CELLULAR BIOCHEMISTRY	34	0.047
	HEIDARI B	62	0.085				YOUNG RESEARCHERS CLUB	33	0.045										OPERATIVE DENTISTRY	34	0.047
	KARIMI G	62	0.085				AARHUS UNIVERSITY	32	0.044										THROMBOSIS RESEARCH	34	0.047
	MARDANI M	62	0.085				BIRJAND UNIV	32	0.044										ARHIV ZA HIGIJENU RADA I TOKSIKOLOGIJU ARCHIVES OF INDUSTRIAL HYGIENE AND TOXICOLOGY	33	0.045
	MERAT S	62	0.085				IRANIAN NUCL REGULATORY AUTHOR	32	0.044										CYTOTHERAPY	33	0.045
	MIRZAEI K	62	0.085				MAHIDOL UNIVERSITY	32	0.044										EPILEPSY RESEARCH	33	0.045
	MOHRAZ M	62	0.085				MEHR MED GRP	32	0.044										EYE	33	0.045
	MOLAEI M	62	0.085				NATL ELITES FDN IRAN	32	0.044										FLUORIDE	33	0.045
	MOMTAZ H	62	0.085				ONCOL INST SOUTHERN SWITZERLAND	32	0.044										INTERNATIONAL JOURNAL OF OPHTHALMOLOGY	33	0.045
	SAFAVI M	62	0.085				RAMIN AGR NAT RESOURCES UNIV	32	0.044										INTERNATIONAL JOURNAL OF PSYCHIATRY IN CLINICAL PRACTICE	33	0.045
	SHAYGANNEJAD V	62	0.085				UNICANCER	32	0.044										JOURNAL OF CLINICAL PHARMACY AND THERAPEUTICS	33	0.045
	SHOJAOSADATI SA	62	0.085				UNIVERSIDADE DE SAO PAULO	32	0.044										JOURNAL OF ENZYME INHIBITION AND MEDICINAL CHEMISTRY	33	0.045
	AHMADIAN S	61	0.084				UNIVERSITY OF TOKYO	32	0.044										JOURNAL OF PEDIATRIC SURGERY	33	0.045
	AKBARI MT	61	0.084				AEOI	31	0.043										NAUNYN SCHMIEDEBERGS ARCHIVES OF PHARMACOLOGY	33	0.045
	BAEERI M	61	0.084				ANKARA UNIVERSITY	31	0.043										NEUROLOGICAL SCIENCES	33	0.045
	EBRAHIMI SN	61	0.084				CENTERS FOR DISEASE CONTROL PREVENTION USA	31	0.043										OPHTHALMOLOGY	33	0.045
	ESLAMIFAR A	61	0.084				IMAM HOSSEIN HOSP	31	0.043										PATHOLOGY ONCOLOGY RESEARCH	33	0.045
	FALAHATKAR S	61	0.084				KING SAUD UNIVERSITY	31	0.043										PESTICIDE BIOCHEMISTRY AND PHYSIOLOGY	33	0.045
	GHAFARI A	61	0.084				NATL INST GENET ENGN BIOTECHNOL NIGEB	31	0.043										PHARMACEUTICAL DEVELOPMENT AND TECHNOLOGY	33	0.045
	HOSSEINPANAH F	61	0.084				ROTHMAN INSTITUTE	31	0.043										ACTA MICROBIOLOGICA ET IMMUNOLOGICA HUNGARICA	32	0.044
	KESHAVARZ M	61	0.084				UNIVERSITY OF BOLOGNA	31	0.043										ANGIOLOGY	32	0.044
	MAHDAVI R	61	0.084				UNIVERSITY OF FLORIDA	31	0.043										CHROMOSOME RESEARCH	32	0.044
	MOAZZENI SM	61	0.084				ACADEMIA SINICA TAIWAN	30	0.041										CURRENT MICROBIOLOGY	32	0.044
	MOGHIMI S	61	0.084				BLOOD TRANSFUS RES CTR	30	0.041										EVIDENCE BASED COMPLEMENTARY AND ALTERNATIVE MEDICINE	32	0.044
	MORTAZAVI H	61	0.084				COMMONWEALTH SCIENTIFIC INDUSTRIAL RESEARCH ORGANISATION CSIRO	30	0.041										FOOD AND BIOPRODUCTS PROCESSING	32	0.044
	ORYAN S	61	0.084				CONSIGLIO NAZIONALE DELLE RICERCHE CNR	30	0.041										JOURNAL OF ALTERNATIVE AND COMPLEMENTARY MEDICINE	32	0.044
	POURHOSEINGHOLI MA	61	0.084				DUKE UNIVERSITY	30	0.041										JOURNAL OF DRUG DELIVERY SCIENCE AND TECHNOLOGY	32	0.044
	RAJABI MT	61	0.084				FLINDERS UNIVERSITY SOUTH AUSTRALIA	30	0.041										JOURNAL OF HEADACHE AND PAIN	32	0.044
	SALIMI A	61	0.084				ICSS	30	0.041										JOURNAL OF LARYNGOLOGY AND OTOLOGY	32	0.044
	SHAFAROODI H	61	0.084				JUNDISHAPOUR UNIV MED SCI	30	0.041										JOURNAL OF NEUROIMMUNOLOGY	32	0.044
	SHOKRI H	61	0.084				LINKOPING UNIVERSITY	30	0.041										NUCLEAR MEDICINE COMMUNICATIONS	32	0.044
	TAVALLAIE S	61	0.084				MED UNIV	30	0.041										PSYCHOPHARMACOLOGY	32	0.044
	VAHEDI M	61	0.084				MINISTRY OF EDUCATION OF AZERBAIJAN REPUBLIC	30	0.041										TURKISH JOURNAL OF PEDIATRICS	32	0.044
	AMIRJAMSHIDI A	60	0.083				SBMU	30	0.041										ULTRASONICS	32	0.044
	ASHTARI F	60	0.083				SEOUL NATIONAL UNIVERSITY	30	0.041										ACTA CARDIOLOGICA	31	0.043
	BANDEHPOUR M	60	0.083				UMEA UNIVERSITY	30	0.041										ACTA VIROLOGICA	31	0.043
	EBRAHIMZADEH MA	60	0.083				UNIV NATL IRAN	30	0.041										ARCHIVES OF BIOLOGICAL SCIENCES	31	0.043
	HABIBI M	60	0.083				UNIV SOCIAL WELFARE REHABIL SCI	30	0.041										ASIA PACIFIC JOURNAL OF CLINICAL NUTRITION	31	0.043
	HAGHIGHAT M	60	0.083				UNIVERSIDADE FEDERAL DO PARANA	30	0.041										BRATISLAVA MEDICAL JOURNAL BRATISLAVSKE LEKARSKE LISTY	31	0.043
	HOOMAN N	60	0.083				UNIVERSITY OF GUELPH	30	0.041										BRITISH JOURNAL OF PHARMACOLOGY	31	0.043
	JAAFARI MR	60	0.083				UNIVERSITY OF STRATHCLYDE	30	0.041										CANCER LETTERS	31	0.043
	MANSOURI D	60	0.083				ACAD MED SCI IR IRAN	29	0.04										COCHRANE DATABASE OF SYSTEMATIC REVIEWS	31	0.043
	MODARRESSI MH	60	0.083				AGA KHAN UNIVERSITY	29	0.04										COMPARATIVE BIOCHEMISTRY AND PHYSIOLOGY A MOLECULAR INTEGRATIVE PHYSIOLOGY	31	0.043
	MOUSAVI S	60	0.083				ARAD HOSP	29	0.04										DIAGNOSTIC PATHOLOGY	31	0.043
	REZAIE A	60	0.083				CARDIOVASC RES CTR	29	0.04										DRUG DELIVERY	31	0.043
	SANAEI-ZADEH H	60	0.083				CHEM CHEM ENGN RES CTR IRAN	29	0.04										INTERNATIONAL JOURNAL OF OCCUPATIONAL SAFETY AND ERGONOMICS	31	0.043
	SHADNIA S	60	0.083				JONDI SHAPOUR UNIV MED SCI	29	0.04										JAPANESE HEART JOURNAL	31	0.043
	SOMI MH	60	0.083				RES CLIN CTR INFERTIL	29	0.04										JOURNAL OF AAPOS	31	0.043
	SOROUSH MR	60	0.083				ULSTER UNIVERSITY	29	0.04										JOURNAL OF BACK AND MUSCULOSKELETAL REHABILITATION	31	0.043
	AGHASADEGHI MR	59	0.081				UNIV ILAM	29	0.04										JOURNAL OF INVESTIGATIONAL ALLERGOLOGY AND CLINICAL IMMUNOLOGY	31	0.043
	AY MR	59	0.081				UNIV LORESTAN	29	0.04										JOURNAL OF MATERNAL FETAL NEONATAL MEDICINE	31	0.043
	ETEMADI A	59	0.081				UNIVERSITY OF BRESCIA	29	0.04										PROTEIN AND PEPTIDE LETTERS	31	0.043
	GHAFFARI S	59	0.081				UNIVERSITY OF NORTH CAROLINA CHAPEL HILL	29	0.04										SEIZURE EUROPEAN JOURNAL OF EPILEPSY	31	0.043
	GHANAATI H	59	0.081				WESTERN UNIVERSITY UNIVERSITY OF WESTERN ONTARIO	29	0.04										VETERINARSKI ARHIV	31	0.043
	JAMSHIDI A	59	0.081				WHO	29	0.04										BRITISH JOURNAL OF HAEMATOLOGY	30	0.041
	KAMALI-SARVESTANI E	59	0.081				AHWAZ JONDI SHAPOUR UNIV MED SCI	28	0.039										BRITISH JOURNAL OF NUTRITION	30	0.041
	KESHAVARZ H	59	0.081				BAKU STATE UNIVERSITY	28	0.039										CLINICAL CHEMISTRY AND LABORATORY MEDICINE	30	0.041
	MAHVI AH	59	0.081				CENTRE HOSPITALIER UNIVERSITAIRE VAUDOIS CHUV	28	0.039										ECHOCARDIOGRAPHY A JOURNAL OF CARDIOVASCULAR ULTRASOUND AND ALLIED TECHNIQUES	30	0.041
	MOSTAFAVI E	59	0.081				LIVERPOOL JOHN MOORES UNIVERSITY	28	0.039										EUROPEAN JOURNAL OF CARDIO THORACIC SURGERY	30	0.041
	RAFIEI A	59	0.081				LOGHMAN HAKIM HOSP	28	0.039										EUROPEAN JOURNAL OF PEDIATRICS	30	0.041
	RAHBARIZADEH F	59	0.081				MAASTRICHT UNIVERSITY	28	0.039										GENETIKA BELGRADE	30	0.041
	RASHIDY-POUR A	59	0.081				NOVIN MED RADIAT INST	28	0.039										JOURNAL OF NATURAL PRODUCTS	30	0.041
	SHARIFI Z	59	0.081				SULTAN QABOOS UNIVERSITY	28	0.039										JOURNAL OF TRAUMA INJURY INFECTION AND CRITICAL CARE	30	0.041
	SHIDFAR F	59	0.081				TECHNICAL UNIVERSITY OF BERLIN	28	0.039										PATHOLOGY RESEARCH AND PRACTICE	30	0.041
	AGHAKHANI A	58	0.08				TECHNICAL UNIVERSITY OF MUNICH	28	0.039										PHARMACOEPIDEMIOLOGY AND DRUG SAFETY	30	0.041
	AKBARZADEH A	58	0.08				UNIVERSITY OF CALIFORNIA BERKELEY	28	0.039										PLANT CELL TISSUE AND ORGAN CULTURE	30	0.041
	ESHRAGHIAN A	58	0.08				UNIVERSITY OF HONG KONG	28	0.039										QSAR COMBINATORIAL SCIENCE	30	0.041
	GOUYA MM	58	0.08				UNIVERSITY OF OTAGO	28	0.039										SCHIZOPHRENIA RESEARCH	30	0.041
	(91195 Authors {0} {1} value(s) outside display options.)						(13710 Organizations-Enhanced {0} {1} value(s) outside display options.)												(3759 Source Titles {0} {1} value(s) outside display options.)
	(1(0.001%){0} records{1} do not contain data in the field being analyzed.)						(32(0.044%){0} records{1} do not contain data in the field being analyzed.)												(0(0.000%){0} records{1} do not contain data in the field being analyzed.)

## Sheet: Analysis of 155 h-core
	Analysis results of the 155 h-core Iranian biomedical and public health publications indexed in web of Science Core Collection (published 1965-2014) - Citations counted by the end of 2017.
	Authors	records	% of 155		Countries/Regions	records	% of 155	Document Types	records	% of 155	Organizations-Enhanced	records	% of 155	Research Areas	records	% of 155	Source Titles	records	% of 155
	FARZADFAR F	9	5.806	Iranian affiliation	IRAN	155	100	ARTICLE	115	74.194	TEHRAN UNIVERSITY OF MEDICAL SCIENCES	51	32.903	GENERAL INTERNAL MEDICINE	31	20	LANCET	17	10.968
	GUPTA R	9	5.806		UK	74	47.742	REVIEW	38	24.516	UNIVERSITY OF LONDON	29	18.71	PHARMACOLOGY PHARMACY	18	11.613	JOURNAL OF ENDODONTICS	7	4.516
	SHIBUYA K	9	5.806		USA	65	41.935	EDITORIAL MATERIAL	1	0.645	HARVARD UNIVERSITY	24	15.484	ONCOLOGY	13	8.387	NEW ENGLAND JOURNAL OF MEDICINE	5	3.226
	LOPEZ AD	8	5.161		CANADA	35	22.581	NOTE	1	0.645	UNIVERSITY OF CALIFORNIA SYSTEM	22	14.194	BIOCHEMISTRY MOLECULAR BIOLOGY	12	7.742	ADVANCED DRUG DELIVERY REVIEWS	3	1.935
	MURRAY CJL	8	5.161		PEOPLES R CHINA	27	17.419	PROCEEDINGS PAPER	1	0.645	UNIVERSITY COLLEGE LONDON	20	12.903	BIOTECHNOLOGY APPLIED MICROBIOLOGY	9	5.806	AMERICAN JOURNAL OF CLINICAL NUTRITION	3	1.935
	NAGHAVI M	8	5.161	Int	SWEDEN	27	17.419	(0 Document Types {0} {1} value(s) outside display options.)			SHAHID BEHESHTI UNIVERSITY MEDICAL SCIENCES	19	12.258	ENDOCRINOLOGY METABOLISM	9	5.806	BIOSENSORS BIOELECTRONICS	3	1.935
	VOS T	8	5.161		AUSTRALIA	24	15.484	(0(0.000%){0} records{1} do not contain data in the field being analyzed.)			KAROLINSKA INSTITUTET	18	11.613	NUTRITION DIETETICS	9	5.806	DIABETES CARE	3	1.935
	DAVIS A	7	4.516		BRAZIL	24	15.484				NATIONAL INSTITUTES OF HEALTH NIH USA	18	11.613	PUBLIC ENVIRONMENTAL OCCUPATIONAL HEALTH	8	5.161	JOURNAL OF ALLERGY AND CLINICAL IMMUNOLOGY	3	1.935
	FOROUZANFAR MH	7	4.516	Int	FRANCE	24	15.484				IMPERIAL COLLEGE LONDON	17	10.968	CELL BIOLOGY	7	4.516	NATURE GENETICS	3	1.935
	JONAS JB	7	4.516		GERMANY	24	15.484				UNIVERSITY OF WASHINGTON	17	10.968	CHEMISTRY	7	4.516	ANNALS OF ONCOLOGY	2	1.29
	LIM SS	7	4.516		INDIA	24	15.484				UNIVERSITY OF WASHINGTON SEATTLE	17	10.968	DENTISTRY ORAL SURGERY MEDICINE	7	4.516	BRITISH JOURNAL OF CANCER	2	1.29
	LIPSHULTZ SE	7	4.516		NETHERLANDS	22	14.194				UNIVERSITY OF OXFORD	15	9.677	GENETICS HEREDITY	7	4.516	ENDOCRINOLOGY	2	1.29
	OMER SB	7	4.516		ITALY	21	13.548				UNIVERSITY OF TORONTO	15	9.677	IMMUNOLOGY	6	3.871	FOOD CHEMISTRY	2	1.29
	SALOMON JA	7	4.516		JAPAN	21	13.548				ISFAHAN UNIVERSITY MEDICAL SCIENCE	13	8.387	NEUROSCIENCES NEUROLOGY	6	3.871	HUMAN MOLECULAR GENETICS	2	1.29
	SAMPSON U	7	4.516		SOUTH AFRICA	21	13.548				MONASH UNIVERSITY	13	8.387	PSYCHIATRY	6	3.871	INTERNATIONAL JOURNAL OF CANCER	2	1.29
	TORABINEJAD M	7	4.516	Int	SWITZERLAND	21	13.548				UNIVERSITY OF SYDNEY	13	8.387	SCIENCE TECHNOLOGY OTHER TOPICS	6	3.871	JOURNAL OF NUTRITION	2	1.29
	WILKINSON JD	7	4.516		SPAIN	20	12.903				LONDON SCHOOL OF HYGIENE TROPICAL MEDICINE	12	7.742	RESEARCH EXPERIMENTAL MEDICINE	5	3.226	JOURNAL OF THEORETICAL BIOLOGY	2	1.29
	ABDOLLAHI M	6	3.871	Iranian affiliation	ARGENTINA	18	11.613				UNIVERSITY OF CALIFORNIA SAN FRANCISCO	12	7.742	CARDIOVASCULAR SYSTEM CARDIOLOGY	4	2.581	NANOMEDICINE NANOTECHNOLOGY BIOLOGY AND MEDICINE	2	1.29
	AZIZI F	6	3.871	Iranian affiliation							AGA KHAN UNIVERSITY	11	7.097	TOXICOLOGY	4	2.581	PHYTOTHERAPY RESEARCH	2	1.29
	BELL ML	6	3.871		COLOMBIA	16	10.323				EMORY UNIVERSITY	11	7.097	ALLERGY	3	1.935	ACTA CARDIOLOGICA	1	0.645
	BLORE JD	6	3.871		TURKEY	16	10.323				INSTITUT NATIONAL DE LA SANTE ET DE LA RECHERCHE MEDICALE INSERM	11	7.097	BIOPHYSICS	3	1.935	AFRICAN JOURNAL OF BIOTECHNOLOGY	1	0.645
	DEGENHARDT L	6	3.871		MEXICO	15	9.677				JOHNS HOPKINS UNIVERSITY	11	7.097	ELECTROCHEMISTRY	3	1.935	AMERICAN JOURNAL OF CARDIOLOGY	1	0.645
	DHARMARATNE SD	6	3.871		NORWAY	15	9.677				KAROLINSKA UNIVERSITY HOSPITAL	11	7.097	GASTROENTEROLOGY HEPATOLOGY	3	1.935	AMERICAN JOURNAL OF EPIDEMIOLOGY	1	0.645
	EZZATI M	6	3.871	Int	CHILE	14	9.032				KINGS COLLEGE LONDON	11	7.097	HEMATOLOGY	3	1.935	AMERICAN JOURNAL OF MEDICAL GENETICS PART B NEUROPSYCHIATRIC GENETICS	1	0.645
	HAVMOELLER R	6	3.871		DENMARK	14	9.032				UNIVERSITY OF BRITISH COLUMBIA	11	7.097	ORTHOPEDICS	3	1.935	ANALYTICAL BIOCHEMISTRY	1	0.645
	KELISHADI R	6	3.871	Iranian affiliation	PAKISTAN	14	9.032				VANDERBILT UNIVERSITY	11	7.097	RESPIRATORY SYSTEM	3	1.935	ARCHIVES OF IRANIAN MEDICINE	1	0.645
	KHANG YH	6	3.871		SOUTH KOREA	14	9.032				WORLD HEALTH ORGANIZATION	11	7.097	ENGINEERING	2	1.29	AUTOPHAGY	1	0.645
	MARCENES W	6	3.871		GREECE	13	8.387				CHINESE ACADEMY OF MEDICAL SCIENCES PEKING UNION MEDICAL COLLEGE	10	6.452	FOOD SCIENCE TECHNOLOGY	2	1.29	BIOLOGICAL PSYCHIATRY	1	0.645
	MENSAH GA	6	3.871		ISRAEL	13	8.387				COLUMBIA UNIVERSITY	10	6.452	HEALTH CARE SCIENCES SERVICES	2	1.29	BIOMEDICINE PHARMACOTHERAPY	1	0.645
	PEARCE N	6	3.871		POLAND	13	8.387				MCMASTER UNIVERSITY	10	6.452	LIFE SCIENCES BIOMEDICINE OTHER TOPICS	2	1.29	BIOORGANIC MEDICINAL CHEMISTRY LETTERS	1	0.645
	POURMALEK F	6	3.871	Int	BANGLADESH	12	7.742				MINIST HLTH	10	6.452	MATHEMATICAL COMPUTATIONAL BIOLOGY	2	1.29	BIOTECHNOLOGY ADVANCES	1	0.645
	SINGH JA	6	3.871		NEW ZEALAND	12	7.742				TARBIAT MODARES UNIVERSITY	10	6.452	MYCOLOGY	2	1.29	BMC CELL BIOLOGY	1	0.645
	SLIWA K	6	3.871		RUSSIA	12	7.742				UNIVERSITY OF CAPE TOWN	10	6.452	PSYCHOLOGY	2	1.29	BRITISH JOURNAL OF PSYCHIATRY	1	0.645
	YUSUF S	6	3.871		SAUDI ARABIA	11	7.097				UNIVERSITY OF MELBOURNE	10	6.452	ENTOMOLOGY	1	0.645	BRITISH MEDICAL JOURNAL	1	0.645
	AVEZUM A	5	3.226		SINGAPORE	11	7.097				UNIVERSITY OF NOTTINGHAM	10	6.452	ENVIRONMENTAL SCIENCES ECOLOGY	1	0.645	CANCER PREVENTION RESEARCH	1	0.645
	AZADBAKHT L	5	3.226	Iranian affiliation	TAIWAN	11	7.097				UNIVERSITY OF TOKYO	10	6.452	INTEGRATIVE COMPLEMENTARY MEDICINE	1	0.645	CANCER RESEARCH	1	0.645
	BIN ABDULHAK A	5	3.226		BELGIUM	9	5.806				SHIRAZ UNIVERSITY OF MEDICAL SCIENCE	9	5.806	MATERIALS SCIENCE	1	0.645	CARDIOVASCULAR DRUGS AND THERAPY	1	0.645
	CRIQUI MH	5	3.226		FINLAND	9	5.806				UNIVERSITY OF BRISTOL	9	5.806	MEDICAL LABORATORY TECHNOLOGY	1	0.645	CELL	1	0.645
	DE LEO D	5	3.226		MALAYSIA	9	5.806				UNIVERSITY OF CALIFORNIA SAN DIEGO	9	5.806	MICROBIOLOGY	1	0.645	CEREBRAL CORTEX	1	0.645
	DIAZ R	5	3.226		AUSTRIA	8	5.161				UNIVERSITY OF CAMBRIDGE	9	5.806	NUCLEAR SCIENCE TECHNOLOGY	1	0.645	CHEMICAL BIOLOGY DRUG DESIGN	1	0.645
	DING EL	5	3.226		EGYPT	8	5.161				UNIVERSITY OF GOTHENBURG	9	5.806	PHYSIOLOGY	1	0.645	CHEST	1	0.645
	ESMAILLZADEH A	5	3.226	Iranian affiliation	ESTONIA	8	5.161				UNIVERSITY OF QUEENSLAND	9	5.806	PLANT SCIENCES	1	0.645	CLINICAL BIOCHEMISTRY	1	0.645
	FLAXMAN AD	5	3.226		KENYA	8	5.161				ALL INDIA INSTITUTE OF MEDICAL SCIENCES	8	5.161	RADIOLOGY NUCLEAR MEDICINE MEDICAL IMAGING	1	0.645	CLINICAL ORTHOPAEDICS AND RELATED RESEARCH	1	0.645
	KAWAKAMI N	5	3.226		SRI LANKA	8	5.161				BOSTON UNIVERSITY	8	5.161	SPORT SCIENCES	1	0.645	COCHRANE DATABASE OF SYSTEMATIC REVIEWS	1	0.645
	KOSEN S	5	3.226								CHARITE MEDICAL UNIVERSITY OF BERLIN	8	5.161	SURGERY	1	0.645	COMPARATIVE BIOCHEMISTRY AND PHYSIOLOGY C TOXICOLOGY PHARMACOLOGY	1	0.645
	LANAS F	5	3.226		IRELAND	7	4.516				FREE UNIVERSITY OF BERLIN	8	5.161	UROLOGY NEPHROLOGY	1	0.645	DEPRESSION AND ANXIETY	1	0.645
	LEIGH J	5	3.226		JORDAN	7	4.516				GRIFFITH UNIVERSITY	8	5.161	ZOOLOGY	1	0.645	DIABETES RESEARCH AND CLINICAL PRACTICE	1	0.645
	LOPEZ-JARAMILLO P	5	3.226		LEBANON	7	4.516				HUMBOLDT UNIVERSITY OF BERLIN	8	5.161	(0 Research Areas {0} {1} value(s) outside display options.)			DIGESTIVE DISEASES AND SCIENCES	1	0.645
	LOZANO R	5	3.226		NIGERIA	7	4.516				LOMA LINDA UNIVERSITY	8	5.161	(0(0.000%){0} records{1} do not contain data in the field being analyzed.)			DRUG DELIVERY	1	0.645
	MALEKZADEH R	5	3.226	Iranian affiliation	PORTUGAL	7	4.516				MAZANDARAN UNIVERSITY MEDICAL SCIENCES	8	5.161				DRUG DISCOVERY TODAY	1	0.645
	MEHRABI Y	5	3.226	Iranian affiliation	INDONESIA	6	3.871				RUPRECHT KARL UNIVERSITY HEIDELBERG	8	5.161				EMBO JOURNAL	1	0.645
	MILLER TR	5	3.226		MOROCCO	6	3.871				SEOUL NATIONAL UNIVERSITY	8	5.161				EPIDEMIOLOGIC REVIEWS	1	0.645
	MONASTA L	5	3.226		PANAMA	6	3.871				SHANGHAI JIAO TONG UNIVERSITY	8	5.161				EUROPEAN CELLS MATERIALS	1	0.645
	MORI R	5	3.226		PERU	6	3.871				STANFORD UNIVERSITY	8	5.161				EUROPEAN JOURNAL OF GASTROENTEROLOGY HEPATOLOGY	1	0.645
	NARAYAN KMV	5	3.226		REP OF GEORGIA	6	3.871				STATE UNIVERSITY OF NEW YORK SUNY SYSTEM	8	5.161				GAIT POSTURE	1	0.645
	NEWTON CR	5	3.226		U ARAB EMIRATES	6	3.871				UNIVERSIDADE DE SAO PAULO	8	5.161				GASTROENTEROLOGY	1	0.645
	PESUDOVS K	5	3.226		UGANDA	6	3.871				UNIVERSITY OF BIRMINGHAM	8	5.161				HEALTH AND QUALITY OF LIFE OUTCOMES	1	0.645
	RANGARAJAN S	5	3.226		VIETNAM	6	3.871				UNIVERSITY OF CALIFORNIA BERKELEY	8	5.161				HEALTH PHYSICS	1	0.645
	RONFANI L	5	3.226		CZECH REPUBLIC	5	3.226				UNIVERSITY OF LIVERPOOL	8	5.161				HUMAN EXPERIMENTAL TOXICOLOGY	1	0.645
	ROSENGREN A	5	3.226		GHANA	5	3.226				UNIVERSITY OF MANITOBA	8	5.161				IMA FUNGUS	1	0.645
	SINGH GM	5	3.226		PHILIPPINES	5	3.226				UNIVERSITY OF NEW SOUTH WALES SYDNEY	8	5.161				INSECT MOLECULAR BIOLOGY	1	0.645
	WEIDERPASS E	5	3.226		QATAR	5	3.226				UNIVERSITY OF OTTAWA	8	5.161				INTERNATIONAL IMMUNOPHARMACOLOGY	1	0.645
	ABERA SF	4	2.581		SERBIA	5	3.226				UNIVERSITY OF PENNSYLVANIA	8	5.161				INTERNATIONAL JOURNAL OF NANOMEDICINE	1	0.645
	ACHOKI T	4	2.581		SLOVAKIA	5	3.226				YALE UNIVERSITY	8	5.161				JAMA JOURNAL OF THE AMERICAN MEDICAL ASSOCIATION	1	0.645
	ALEMU ZA	4	2.581		SLOVENIA	5	3.226				BRANDEIS UNIVERSITY	7	4.516				JOURNAL OF CLINICAL ENDOCRINOLOGY METABOLISM	1	0.645
	AMMAR W	4	2.581		THAILAND	5	3.226				HOSPITAL FOR SICK CHILDREN SICKKIDS	7	4.516				JOURNAL OF EXPERIMENTAL CLINICAL CANCER RESEARCH	1	0.645
	ANWARI P	4	2.581		TUNISIA	5	3.226				LAVAL UNIVERSITY	7	4.516				JOURNAL OF INTERNAL MEDICINE	1	0.645
	BAHALIM AN	4	2.581		AFGHANISTAN	4	2.581				MAYO CLINIC	7	4.516				JOURNAL OF LEUKOCYTE BIOLOGY	1	0.645
	BANERJEE A	4	2.581		BOTSWANA	4	2.581				MURDOCH CHILDREN S RESEARCH INSTITUTE	7	4.516				JOURNAL OF MEDICAL GENETICS	1	0.645
	BASU S	4	2.581		COTE IVOIRE	4	2.581				UNIVERSITY OF ALABAMA BIRMINGHAM	7	4.516				JOURNAL OF NEUROPHYSIOLOGY	1	0.645
	BAXTER A	4	2.581		CYPRUS	4	2.581				UNIVERSITY OF ALABAMA SYSTEM	7	4.516				JOURNAL OF OCCUPATIONAL AND ENVIRONMENTAL MEDICINE	1	0.645
	BERNABE E	4	2.581		ETHIOPIA	4	2.581				UNIVERSITY OF CRETE	7	4.516				JOURNAL OF ORTHOPAEDIC SURGERY AND RESEARCH	1	0.645
	BLYTH F	4	2.581		HUNGARY	4	2.581				UNIVERSITY OF EDINBURGH	7	4.516				JOURNAL OF PHARMACY AND PHARMACEUTICAL SCIENCES	1	0.645
	BOURNE R	4	2.581		ICELAND	4	2.581				UNIVERSITY OF HONG KONG	7	4.516				JOURNAL OF THE NATIONAL CANCER INSTITUTE	1	0.645
	BROOKS P	4	2.581		OMAN	4	2.581				UNIVERSITY OF MANCHESTER	7	4.516				KIDNEY INTERNATIONAL	1	0.645
	BRYAN-HANCOCK C	4	2.581		ZIMBABWE	4	2.581				UNIVERSITY OF MIAMI	7	4.516				LANCET ONCOLOGY	1	0.645
	BUCHBINDER R	4	2.581		BAHRAIN	3	1.935				UNIVERSITY OF MONTREAL	7	4.516				LANCET RESPIRATORY MEDICINE	1	0.645
	BURNEY P	4	2.581		BELIZE	3	1.935				UNIVERSITY OF NORTH CAROLINA	7	4.516				LUNG CANCER	1	0.645
	CALABRIA B	4	2.581		CAMEROON	3	1.935				UNIVERSITY OF NORTH CAROLINA CHAPEL HILL	7	4.516				MEDICAL SCIENCE MONITOR	1	0.645
	CHEN HL	4	2.581		CROATIA	3	1.935				UNIVERSITY OF SHEFFIELD	7	4.516				MEDICINE	1	0.645
	CHIFAMBA J	4	2.581		LITHUANIA	3	1.935				UNIVERSITY OF TEHRAN	7	4.516				MICROBIOLOGY SGM	1	0.645
	CHUGH SS	4	2.581		MOZAMBIQUE	3	1.935				UNIVERSITY OF TEXAS SYSTEM	7	4.516				NATURE BIOTECHNOLOGY	1	0.645
	COOPER LT	4	2.581		NEPAL	3	1.935				UNIVERSITY OF WESTERN AUSTRALIA	7	4.516				NATURE PROTOCOLS	1	0.645
	COWIE BC	4	2.581		NEW CALEDONIA	3	1.935				YESHIVA UNIVERSITY	7	4.516				NEURON	1	0.645
	DABHADKAR KC	4	2.581		RWANDA	3	1.935				AARHUS UNIVERSITY	6	3.871				NUCLEOSIDES NUCLEOTIDES NUCLEIC ACIDS	1	0.645
	DAGENAIS G	4	2.581		SUDAN	3	1.935				CENTERS FOR DISEASE CONTROL PREVENTION USA	6	3.871				NUTRITION REPORTS INTERNATIONAL	1	0.645
	DANAEI G	4	2.581		SYRIA	3	1.935				CHINESE CENTER FOR DISEASE CONTROL PREVENTION	6	3.871				PAKISTAN JOURNAL OF PHARMACEUTICAL SCIENCES	1	0.645
	DANDONA L	4	2.581		UKRAINE	3	1.935				ERASMUS UNIVERSITY ROTTERDAM	6	3.871				PHYTOMEDICINE	1	0.645
	DAYAMA A	4	2.581		URUGUAY	3	1.935				FLINDERS UNIVERSITY SOUTH AUSTRALIA	6	3.871				PLOS MEDICINE	1	0.645
	DES JARLAIS DC	4	2.581		VENEZUELA	3	1.935				FORTIS ESCORTS HOSPITAL	6	3.871				POPULATION HEALTH METRICS	1	0.645
	DORSEY ER	4	2.581		BENIN	2	1.29				FUDAN UNIVERSITY	6	3.871				PROCESS BIOCHEMISTRY	1	0.645
	DRISCOLL T	4	2.581		BOLIVIA	2	1.29				HLTH CANADA	6	3.871				PROGRESS IN NEUROBIOLOGY	1	0.645
	EDMOND K	4	2.581		COSTA RICA	2	1.29				IRCCS MARIO NEGRI	6	3.871				PROTEIN AND PEPTIDE LETTERS	1	0.645
	ESTEGHAMATI A	4	2.581		FIJI	2	1.29				ISTANBUL UNIVERSITY	6	3.871				PSYCHOLOGICAL MEDICINE	1	0.645
	FINUCANE MM	4	2.581		IRAQ	2	1.29				LE RESEAU INTERNATIONAL DES INSTITUTS PASTEUR RIIP	6	3.871				PUBLIC HEALTH NUTRITION	1	0.645
	FRANSEN M	4	2.581		LATVIA	2	1.29				LEIDEN UNIVERSITY	6	3.871				QUALITY OF LIFE RESEARCH	1	0.645
	GAKIDOU E	4	2.581		PAPUA N GUINEA	2	1.29				MAASTRICHT UNIVERSITY	6	3.871				SCANDINAVIAN JOURNAL OF IMMUNOLOGY	1	0.645
	GHAVAMI S	4	2.581		ROMANIA	2	1.29				MAKERERE UNIVERSITY	6	3.871				SCHIZOPHRENIA RESEARCH	1	0.645
	GOTO A	4	2.581		ST LUCIA	2	1.29				MASHHAD UNIVERSITY MEDICAL SCIENCE	6	3.871				SOZIAL UND PRAVENTIVMEDIZIN	1	0.645
	HOEK HW	4	2.581		ZAIRE	2	1.29				NATIONAL UNIVERSITY OF SINGAPORE	6	3.871				STEM CELLS	1	0.645
	HOSGOOD HD	4	2.581		ZAMBIA	2	1.29				NIH NATIONAL CANCER INSTITUTE NCI	6	3.871				STUDIES IN MYCOLOGY	1	0.645
	HOY D	4	2.581		ALBANIA	1	0.645				NORWEGIAN INSTITUTE OF PUBLIC HEALTH NIPH	6	3.871				THROMBOSIS AND HAEMOSTASIS	1	0.645
	HU FB	4	2.581		ALGERIA	1	0.645				QUEEN MARY UNIVERSITY LONDON	6	3.871				THYROID	1	0.645
	IDRISOV BT	4	2.581		BARBADOS	1	0.645				ROYAL CHILDREN S HOSPITAL MELBOURNE	6	3.871				TOXICOLOGY	1	0.645
	IQBAL R	4	2.581		BULGARIA	1	0.645				RUSSIAN ACADEMY OF SCIENCES	6	3.871				TOXICOLOGY AND APPLIED PHARMACOLOGY	1	0.645
	ISLAMI F	4	2.581		BURKINA FASO	1	0.645				SHIRAZ UNIV	6	3.871				TRENDS IN BIOTECHNOLOGY	1	0.645
	JACOBSEN KH	4	2.581		CAMBODIA	1	0.645				SOUTH AFRICAN MEDICAL RESEARCH COUNCIL	6	3.871				TRIALS	1	0.645
	KENGNE AP	4	2.581		CONGO	1	0.645				STELLENBOSCH UNIVERSITY	6	3.871				(0 Source Titles {0} {1} value(s) outside display options.)
	KHADER YS	4	2.581		CUBA	1	0.645				UNIVERSIDADE FEDERAL DE SAO PAULO UNIFESP	6	3.871				(0(0.000%){0} records{1} do not contain data in the field being analyzed.)
	KHALIFA SEAH	4	2.581		ECUADOR	1	0.645				UNIVERSITY OF BARCELONA	6	3.871
	KOKUBO Y	4	2.581		GAMBIA	1	0.645				UNIVERSITY OF CALGARY	6	3.871
	LAI T	4	2.581		KYRGYZSTAN	1	0.645				UNIVERSITY OF GRONINGEN	6	3.871
	LALLOO R	4	2.581		LUXEMBOURG	1	0.645				UNIVERSITY OF KWAZULU NATAL	6	3.871
	LATHLEAN T	4	2.581		MACEDONIA	1	0.645				UNIVERSITY OF LEICESTER	6	3.871
	LEASHER JL	4	2.581		MADAGASCAR	1	0.645				UNIVERSITY OF OTAGO	6	3.871
	LEINSALU M	4	2.581		MALAWI	1	0.645				UNIVERSITY OF PERADENIYA	6	3.871
	LI YC	4	2.581		MOLDOVA	1	0.645				UNIVERSITY OF SOUTHAMPTON	6	3.871
	LIN JK	4	2.581		MONGOL PEO REP	1	0.645				ALBERT EINSTEIN COLLEGE OF MEDICINE	5	3.226
	LIU SW	4	2.581		NAMIBIA	1	0.645				ASSISTANCE PUBLIQUE HOPITAUX PARIS APHP	5	3.226
	LOTUFO PA	4	2.581		NETH ANTILLES	1	0.645				BAYLOR COLLEGE OF MEDICINE	5	3.226
	MARCH L	4	2.581		NORTH IRELAND	1	0.645				CEDARS SINAI MEDICAL CENTER	5	3.226
	MCGRATH J	4	2.581		PALESTINIAN TER	1	0.645				CINCINNATI CHILDREN S HOSPITAL MEDICAL CENTER	5	3.226
	MERRIMAN TR	4	2.581		PARAGUAY	1	0.645				DUBAI HLTH AUTHOR	5	3.226
	MICHAUD C	4	2.581		REUNION	1	0.645				FU WAI HOSPITAL CAMS	5	3.226
	MIRMIRAN P	4	2.581		SIERRA LEONE	1	0.645				GEORGE MASON UNIVERSITY	5	3.226
	MOKDAD AH	4	2.581		(0 Countries/Regions {0} {1} value(s) outside display options.)						HEBREW UNIVERSITY OF JERUSALEM	5	3.226
	MONTAZERI A	4	2.581		(0(0.000%){0} records{1} do not contain data in the field being analyzed.)						HELMHOLTZ ASSOCIATION	5	3.226
	MONTICO M	4	2.581								HOSP DR GUSTAVO N COLLADO	5	3.226
	MONY P	4	2.581								INDEPENDENT UNIV	5	3.226
	NALDI L	4	2.581								INSTITUTO DANTE PAZZANESE DE CARDIOLOGIA	5	3.226
	NELSON RG	4	2.581								INSTITUTO NACIONAL DE SALUD PUBLICA	5	3.226
	NG M	4	2.581								INTERNATIONAL AGENCY FOR RESEARCH ON CANCER IARC	5	3.226
	NOLTE S	4	2.581								INTERNATIONAL CENTRE FOR DIARRHOEAL DISEASE RESEARCH	5	3.226
	NORMAN R	4	2.581								IRCCS BURLO GAROFOLO	5	3.226
	OHKUBO T	4	2.581								JORDAN UNIVERSITY OF SCIENCE TECHNOLOGY	5	3.226
	OSBORNE R	4	2.581								KOREA UNIVERSITY	5	3.226
	PANDIAN JD	4	2.581								NATIONAL CENTER FOR CHILD HEALTH DEVELOPMENT JAPAN	5	3.226
	PATTEN SB	4	2.581								NATIONAL CENTER FOR GLOBAL HEALTH MEDICINE JAPAN	5	3.226
	RAZAVI H	4	2.581								NATIONAL CEREBRAL CARDIOVASCULAR CENTER JAPAN	5	3.226
	REHM JT	4	2.581								NATIONAL INSTITUTE FOR HEALTH DEVELOPMENT ESTONIA	5	3.226
	REMUZZI G	4	2.581								NEW YORK UNIVERSITY	5	3.226
	ROBERTS T	4	2.581								NIH NATIONAL INSTITUTE OF ALLERGY INFECTIOUS DISEASES NIAID	5	3.226
	ROOM R	4	2.581								NIH NATIONAL INSTITUTE OF ENVIRONMENTAL HEALTH SCIENCES NIEHS	5	3.226
	RUSHTON L	4	2.581								NORWEGIAN UNIVERSITY OF SCIENCE TECHNOLOGY NTNU	5	3.226
	SANCHEZ-RIERA L	4	2.581								NOVA SOUTHEASTERN UNIVERSITY	5	3.226
	SCHWEBEL DC	4	2.581								PACIFIC INSTITUTE FOR RESEARCH EVALUATION PIRE	5	3.226
	SHIUE I	4	2.581								PGIMER CHANDIGARH	5	3.226
	SHIVAKOTI R	4	2.581								RADBOUD UNIVERSITY NIJMEGEN	5	3.226
	SKIRBEKK V	4	2.581								TEIKYO UNIVERSITY	5	3.226
	SMITH E	4	2.581								THE WORLD BANK	5	3.226
	STAPELBERG NJC	4	2.581								UNIVERSIDAD DE CARTAGENA	5	3.226
	STOVNER LJ	4	2.581								UNIVERSIDAD DE LA FRONTERA	5	3.226
	VASANKARI TJ	4	2.581								UNIVERSITE CATHOLIQUE LOUVAIN	5	3.226
	VENKETASUBRAMANIAN N	4	2.581								UNIVERSITY OF ARIZONA	5	3.226
	VLASSOV VV	4	2.581								UNIVERSITY OF AUCKLAND	5	3.226
	WANG HD	4	2.581								UNIVERSITY OF BERGEN	5	3.226
	WANG YP	4	2.581								UNIVERSITY OF BUENOS AIRES	5	3.226
	WEINTRAUB R	4	2.581								UNIVERSITY OF FREIBURG	5	3.226
	WHITE RA	4	2.581								UNIVERSITY OF GLASGOW	5	3.226
	WHITEFORD H	4	2.581								UNIVERSITY OF HELSINKI	5	3.226
	WILLETT WC	4	2.581								UNIVERSITY OF ILLINOIS SYSTEM	5	3.226
	WILLIAMS HC	4	2.581								UNIVERSITY OF MILAN	5	3.226
	WOOLF AD	4	2.581								UNIVERSITY OF OSLO	5	3.226
	YANG YC	4	2.581								UNIVERSITY OF PORT HARCOURT	5	3.226
	YIP P	4	2.581								UNIVERSITY OF SOUTHERN CALIFORNIA	5	3.226
	ZHAO Y	4	2.581								UNIVERSITY OF TEXAS AT SAN ANTONIO UTSA	5	3.226
	ZHOU MG	4	2.581								UNIVERSITY OF WISCONSIN MADISON	5	3.226
	ABOYANS V	3	1.935								UNIVERSITY OF WISCONSIN SYSTEM	5	3.226
	ABUBAKAR I	3	1.935								UNIVERSITY SYSTEM OF GEORGIA	5	3.226
	ALI MK	3	1.935								WAKE FOREST UNIVERSITY	5	3.226
	ALI R	3	1.935								WESTERN UNIVERSITY UNIVERSITY OF WESTERN ONTARIO	5	3.226
	ALI SE	3	1.935								WROCLAW MEDICAL UNIVERSITY	5	3.226
	ALLEN PJ	3	1.935								WUHAN UNIVERSITY	5	3.226
	ALVAREZ E	3	1.935								YONSEI UNIVERSITY	5	3.226
	AMANKWAA AA	3	1.935								ACADEMIA SINICA TAIWAN	4	2.581
	AMARE AT	3	1.935								ACADEMIC CENTER FOR EDUCATION CULTURE RESEARCH ACECR	4	2.581
	AMINI H	3	1.935								ANGLIA RUSKIN UNIVERSITY	4	2.581
	ANDERSON HR	3	1.935								CABRINI INST	4	2.581
	ANDREWS KG	3	1.935								CASE WESTERN RESERVE UNIVERSITY	4	2.581
	ANDREWS PW	3	1.935								CENTRE FOR ADDICTION MENTAL HEALTH CANADA	4	2.581
	ASSADI R	3	1.935								CHARLES UNIVERSITY PRAGUE	4	2.581
	ATKINSON C	3	1.935								CHINA MED BOARD	4	2.581
	BALAKRISHNAN K	3	1.935								CHONGQING MEDICAL UNIVERSITY	4	2.581
	BARKER-COLLO S	3	1.935								CIBER CENTRO DE INVESTIGACION BIOMEDICA EN RED	4	2.581
	BASARA BB	3	1.935								CTR DIS ANAL	4	2.581
	BEKELE T	3	1.935								DEAKIN UNIVERSITY	4	2.581
	BENJAMIN EJ	3	1.935								EGE UNIVERSITY	4	2.581
	BHALLA K	3	1.935								ESTUDIOS CLIN LATINOAMER	4	2.581
	BOUSSINESQ M	3	1.935								FOURTH VIEW CONSULTING	4	2.581
	BRAITHWAITE T	3	1.935								FUNDACAO OSWALDO CRUZ	4	2.581
	BREITBORDE N	3	1.935								GEORGETOWN UNIVERSITY	4	2.581
	BRUGHA TS	3	1.935								GREAT ORMOND STREET HOSPITAL FOR CHILDREN NHS FOUNDATION TRUST	4	2.581
	BUCELLO C	3	1.935								HACETTEPE UNIVERSITY	4	2.581
	CAICEDO AJP	3	1.935								HAMAD MEDICAL CORPORATION	4	2.581
	CARAPETIS J	3	1.935								HEALTH RESEARCH BOARD IRELAND	4	2.581
	CATALA-LOPEZ F	3	1.935								HELSINKI UNIVERSITY CENTRAL HOSPITAL	4	2.581
	CHANG JC	3	1.935								HERIOT WATT UNIVERSITY	4	2.581
	CHARLSON F	3	1.935								ICAHN SCHOOL OF MEDICINE AT MOUNT SINAI	4	2.581
	CHENG ATA	3	1.935								INST NACL ENFERMEDADES RESP	4	2.581
	COLLINS R	3	1.935								ISLAMIC AZAD UNIVERSITY	4	2.581
	COLSON KE	3	1.935								KERMAN UNIVERSITY OF MEDICAL SCIENCES	4	2.581
	COURVILLE KJ	3	1.935								KING ABDULAZIZ MEDICAL CITY	4	2.581
	CROSS M	3	1.935								KYOTO UNIVERSITY	4	2.581
	DAHODWALA N	3	1.935								MASSACHUSETTS INSTITUTE OF TECHNOLOGY MIT	4	2.581
	DANDONA R	3	1.935								MCGILL UNIVERSITY	4	2.581
	DEFO BK	3	1.935								MEKELLE UNIVERSITY	4	2.581
	DERIBE K	3	1.935								MINIST PUBL HLTH	4	2.581
	DHERANI M	3	1.935								MRC	4	2.581
	DIAZ-TORNE C	3	1.935								MRC HEARING COMMUN GRP	4	2.581
	DILMEN U	3	1.935								NATIONAL CENTER FOR NEUROLOGY PSYCHIATRY JAPAN	4	2.581
	ELBAZ A	3	1.935								NATIONAL GUARD HEALTH AFFAIRS SAUDI ARABIA	4	2.581
	ERMAKOV SP	3	1.935								NATIONAL RESEARCH UNIVERSITY HIGHER SCHOOL OF ECONOMICS	4	2.581
	ERWIN PJ	3	1.935								NATIONAL TAIWAN UNIVERSITY	4	2.581
	FEIGIN V	3	1.935								NATIONAL UNIVERSITY OF IRELAND NUI GALWAY	4	2.581
	FERESHTEHNEJAD SM	3	1.935								NATL INST HLTH	4	2.581
	FERRARI A	3	1.935								NIH NATIONAL HEART LUNG BLOOD INSTITUTE NHLBI	4	2.581
	FERRI CP	3	1.935								NIH NATIONAL INSTITUTE OF DIABETES DIGESTIVE KIDNEY DISEASES NIDDK	4	2.581
	FLAXMAN S	3	1.935								NORTHWESTERN UNIVERSITY	4	2.581
	FLOOD L	3	1.935								PARNASSIA PSYCHIAT INST	4	2.581
	FOREMAN K	3	1.935								PENNSYLVANIA COMMONWEALTH SYSTEM OF HIGHER EDUCATION PCSHE	4	2.581
	FOWKES FGR	3	1.935								PHILIPPS UNIVERSITY MARBURG	4	2.581
	FREEMAN MK	3	1.935								PUBLIC HEALTH FOUNDATION OF INDIA	4	2.581
	GABBE BJ	3	1.935								RIKEN	4	2.581
	GELEIJNSE JM	3	1.935								ROYAL CORNWALL HOSP	4	2.581
	GILLUM RF	3	1.935								SHAHID BEHESHTI UNIV	4	2.581
	GMEL G	3	1.935								SHANDONG UNIVERSITY	4	2.581
	GONA P	3	1.935								ST JOHNS RES INST	4	2.581
	GOUDA HN	3	1.935								STATE UNIVERSITY OF NEW YORK SUNY ALBANY	4	2.581
	GRAINGER R	3	1.935								SUN YAT SEN UNIVERSITY	4	2.581
	GRIMBACHER B	3	1.935								SUPREME COUNCIL HLTH	4	2.581
	GUGNANI HC	3	1.935								SWANSEA UNIVERSITY	4	2.581
	GUNNELL D	3	1.935								TABRIZ UNIVERSITY OF MEDICAL SCIENCE	4	2.581
	HAAGSMA J	3	1.935								TAIPEI MEDICAL UNIVERSITY	4	2.581
	HAFEZI-NEJAD N	3	1.935								TEXAS A M UNIVERSITY SYSTEM	4	2.581
	HALL W	3	1.935								THOMAS JEFFERSON UNIVERSITY	4	2.581
	HAMADEH RR	3	1.935								TURNING POINT ALCOHOL DRUG CTR	4	2.581
	HAMMAMI M	3	1.935								UKK INSTITUTE	4	2.581
	HANKEY GJ	3	1.935								UNIFORMED SERVICES UNIVERSITY OF THE HEALTH SCIENCES USA	4	2.581
	HARB HL	3	1.935								UNIVERSIDAD DE CHILE	4	2.581
	HARO JM	3	1.935								UNIVERSIDAD INDUSTRIAL DE SANTANDER	4	2.581
	HARRISON JE	3	1.935								UNIVERSITE DE TUNIS EL MANAR	4	2.581
	HASHEMI M	3	1.935								UNIVERSITY OF ADELAIDE	4	2.581
	HAY RJ	3	1.935								UNIVERSITY OF ALBERTA	4	2.581
	HEDAYATI MT	3	1.935								UNIVERSITY OF AMSTERDAM	4	2.581
	HOFFMAN H	3	1.935								UNIVERSITY OF CALIFORNIA IRVINE	4	2.581
	HOTEZ PJ	3	1.935								UNIVERSITY OF CALIFORNIA LOS ANGELES	4	2.581
	HOY DG	3	1.935								UNIVERSITY OF CHICAGO	4	2.581
	HUANG JJ	3	1.935								UNIVERSITY OF HAMBURG	4	2.581
	IBEANUSI SE	3	1.935								UNIVERSITY OF LORRAINE	4	2.581
	ISLAM S	3	1.935								UNIVERSITY OF MASSACHUSETTS SYSTEM	4	2.581
	JARVIS D	3	1.935								UNIVERSITY OF MASSACHUSETTS WORCESTER	4	2.581
	JASRASARIA R	3	1.935								UNIVERSITY OF ULSAN	4	2.581
	JHA V	3	1.935								UNIVERSITY OF VIRGINIA	4	2.581
	JIANG GH	3	1.935								UNIVERSITY OF ZIMBABWE	4	2.581
	JIN KY	3	1.935								UPPSALA UNIVERSITY	4	2.581
	JUEL K	3	1.935								UTRECHT UNIVERSITY	4	2.581
	KABAGAMBE EK	3	1.935								VA BOSTON HEALTHCARE SYSTEM	4	2.581
	KAN HD	3	1.935								VICTORIAN INFECT DIS REFERENCE LAB	4	2.581
	KARTHIKEYAN G	3	1.935								WAGENINGEN UNIVERSITY RESEARCH	4	2.581
	KASSEBAUM N	3	1.935								WHO	4	2.581
	KAZI DS	3	1.935								ZAHEDAN UNIVERSITY OF MEDICAL SCIENCES	4	2.581
	KEREN A	3	1.935								ADDICT INFO SWITZERLAND	3	1.935
	KERESELIDZE M	3	1.935								ADDIS ABABA UNIVERSITY	3	1.935
	KHOO JP	3	1.935								ALBANY STATE UNIVERSITY	3	1.935
	KIMIAGAR M	3	1.935								AMERICAN CANCER SOCIETY	3	1.935
	KINGE JM	3	1.935								ARABIAN GULF UNIVERSITY	3	1.935
	KNOWLTON LM	3	1.935								BAHIR DAR UNIVERISTY	3	1.935
	KOBUSINGYE O	3	1.935								BIRZEIT UNIVERSITY	3	1.935
	KUMAR GA	3	1.935								BOSTON MEDICAL CENTER	3	1.935
	KUMAR K	3	1.935								BRIGHAM YOUNG UNIVERSITY	3	1.935
	KUMAR R	3	1.935								BROWN UNIVERSITY	3	1.935
	KUMAR RB	3	1.935								CAIRO UNIVERSITY	3	1.935
	LAN Q	3	1.935								CAPITAL MEDICAL UNIVERSITY	3	1.935
	LARSSON A	3	1.935								CARNEGIE MELLON UNIVERSITY	3	1.935
	LEE JT	3	1.935								CHILDREN S MEDICAL RESEARCH INSTITUTE AUSTRALIA	3	1.935
	LIANG XF	3	1.935								CHINESE ACADEMY OF SCIENCES	3	1.935
	LIU LS	3	1.935								CHINESE HYPERTENSION LEAGUE	3	1.935
	LIU W	3	1.935								CHU LIMOGES	3	1.935
	LU Y	3	1.935								CITY UNIVERSITY OF NEW YORK CUNY SYSTEM	3	1.935
	LYONS R	3	1.935								CONSIGLIO NAZIONALE DELLE RICERCHE CNR	3	1.935
	MA JX	3	1.935								CTR CHRON DIS CONTROL	3	1.935
	MALLINGER L	3	1.935								CYPRUS UNIVERSITY OF TECHNOLOGY	3	1.935
	MARGOLIS DJ	3	1.935								DARTMOUTH COLLEGE	3	1.935
	MARKS R	3	1.935								DEBRE MARKOS UNIV	3	1.935
	MARZAN MB	3	1.935								DEPT PUBL HLTH	3	1.935
	MASJEDI MR	3	1.935								DREXEL UNIVERSITY	3	1.935
	MAYOSI BM	3	1.935								DUKE UNIVERSITY	3	1.935
	MCGILL N	3	1.935								EBERHARD KARLS UNIVERSITY OF TUBINGEN	3	1.935
	MCQUEEN MJ	3	1.935								EDUARDO MONDLANE UNIVERSITY	3	1.935
	MEMISH ZA	3	1.935								FAC MED	3	1.935
	MENDOZA W	3	1.935								FED MINIST HLTH	3	1.935
	MEYER AC	3	1.935								FED RES INST HLTH ORG	3	1.935
	MILLS EJ	3	1.935								GENENTECH	3	1.935
	MOHABATKAR H	3	1.935								GEORGE WASHINGTON UNIVERSITY	3	1.935
	MOKDAD AA	3	1.935								GHENT UNIVERSITY	3	1.935
	MOORE AR	3	1.935								GUSTAVE ROUSSY	3	1.935
	MORADI-LAKEH M	3	1.935								HANNOVER MEDICAL SCHOOL	3	1.935
	MORAN A	3	1.935								HOSPITAL CLINIC DE BARCELONA	3	1.935
	MORAWSKA L	3	1.935								HOSPITAL UNIVERSITARIO CRUCES	3	1.935
	MURDOCH ME	3	1.935								HOWARD HUGHES MEDICAL INSTITUTE	3	1.935
	NAHEED A	3	1.935								HOWARD UNIVERSITY	3	1.935
	NAIDOO KS	3	1.935								IDIBAPS	3	1.935
	NEJJARI C	3	1.935								INSTITUT D INVESTIGACIO BIOMEDICA DE BELLVITGE IDIBELL	3	1.935
	NELSON PK	3	1.935								INSTITUTE OF SOCIAL ECONOMIC STUDIES OF POPULATION	3	1.935
	NISAR MI	3	1.935								INSTITUTO NACIONAL DE PSIQUIATRIA RAMON DE LA FUENTE MUNIZ	3	1.935
	NYAKARAHUKA L	3	1.935								INTERNATIONAL INSTITUTE FOR POPULATION SCIENCES	3	1.935
	O'DONNELL M	3	1.935								IRAN UNIVERSITY OF MEDICAL SCIENCES	3	1.935
	OGUZ A	3	1.935								JACKSON STATE UNIVERSITY	3	1.935
	OLIVES C	3	1.935								JICHI MEDICAL UNIVERSITY	3	1.935
	PAGE A	3	1.935								KANAWHA CHARLESTON HLTH DEPT	3	1.935
	PARIROKH M	3	1.935								KING ABDULAZIZ MEDICAL CITY RIYADH	3	1.935
	PEREZ-RUIZ F	3	1.935								KING FAHAD MED CITY	3	1.935
	PERICO N	3	1.935								KING FAHAD MEDICAL CITY	3	1.935
	PETO R	3	1.935								KNCV TB FDN	3	1.935
	PETZOLD M	3	1.935								KYUNG HEE UNIVERSITY	3	1.935
	PHILLIPS D	3	1.935								LOUISIANA STATE UNIVERSITY	3	1.935
	PHILLIPS MR	3	1.935								LOUISIANA STATE UNIVERSITY SYSTEM	3	1.935
	POLANCZYK GV	3	1.935								MADAWALABU UNIV	3	1.935
	POLINDER S	3	1.935								MAHIDOL UNIVERSITY	3	1.935
	POPE CA	3	1.935								MANSOURA UNIVERSITY	3	1.935
	POPE D	3	1.935								MARIA SKLODOWSKA CURIE MEMORIAL CANCER CENTRE INSTITUTE OF ONCOLOGY	3	1.935
	PRINCE M	3	1.935								MARSHALL UNIVERSITY	3	1.935
	PUOANE T	3	1.935								MASHAD UNIV	3	1.935
	RANA SM	3	1.935								MEDICAL UNIVERSITY OF VIENNA	3	1.935
	REINHOLD JG	3	1.935								MEDICAL UNIVERSITY OF WARSAW	3	1.935
	RICHARDSON K	3	1.935								MINISTRY OF HEALTH MEDICAL EDUCATION MOHME	3	1.935
	RIVARA FP	3	1.935								MINISTRY OF HEALTH OF THE RUSSIAN FEDERATION	3	1.935
	ROBINSON C	3	1.935								MOORFIELDS EYE HOSPITAL NHS FOUNDATION TRUST	3	1.935
	ROMIEU I	3	1.935								NATL CTR DIS CONTROL PUBL HLTH	3	1.935
	ROSENFELD LC	3	1.935								NATL INST PUBL HLTH	3	1.935
	ROY N	3	1.935								NIHRD	3	1.935
	SAHA S	3	1.935								PIERRE MARIE CURIE UNIVERSITY PARIS VI	3	1.935
	SANMAN E	3	1.935								PONTIFICIA UNIVERSIDAD CATOLICA DE CHILE	3	1.935
	SAWHNEY M	3	1.935								PUBL HLTH ENGLAND	3	1.935
	SEEDAT S	3	1.935								PUBLIC HEALTH AGENCY OF CANADA	3	1.935
	SEGUI-GOMEZ M	3	1.935								QUEENSLAND UNIVERSITY OF TECHNOLOGY QUT	3	1.935
	SEPANLOU SG	3	1.935								REYKJAVIK UNIVERSITY	3	1.935
	SHAHRAZ S	3	1.935								ROCHE HOLDING	3	1.935
	SHEIKHBAHAEI S	3	1.935								RUTGERS STATE UNIVERSITY NEW BRUNSWICK	3	1.935
	SHIN HH	3	1.935								SECRETARIAT PACIFIC COMMUNITY	3	1.935
	SIGFUSDOTTIR ID	3	1.935								SHIRAZ UNIVERSITY	3	1.935
	SINGH D	3	1.935								SORBONNE UNIVERSITE	3	1.935
	SLEET DA	3	1.935								SORBONNE UNIVERSITE COMUE	3	1.935
	SOSHNIKOV SS	3	1.935								SRI RAMACHANDRA UNIVERSITY	3	1.935
	STEINER T	3	1.935								ST JAMES SCH MED	3	1.935
	STOLK WA	3	1.935								SUNGKYUNKWAN UNIVERSITY	3	1.935
	STROUMPOULIS K	3	1.935								TEL AVIV UNIVERSITY	3	1.935
	SUDFELD C	3	1.935								THE QUEEN S MEDICAL CENTER	3	1.935
	SYKES BL	3	1.935								TIANJIN CTR DIS CONTROL PREVENT	3	1.935
	TABB KM	3	1.935								TOKYO MEDICAL DENTAL UNIVERSITY TMDU	3	1.935
	TALONGWA RT	3	1.935								UCL MEDICAL SCHOOL	3	1.935
	TANAKA K	3	1.935								UNFPA	3	1.935
	TAYLOR HR	3	1.935								UNICANCER	3	1.935
	TEO K	3	1.935								UNIVERSIDAD DE EXTREMADURA	3	1.935
	TERKAWI AS	3	1.935								UNIVERSIDAD DE LA LAGUNA	3	1.935
	THORNE-LYMAN AL	3	1.935								UNIVERSIDADE FEDERAL DA BAHIA	3	1.935
	THURSTON GD	3	1.935								UNIVERSIDADE FEDERAL DE MINAS GERAIS	3	1.935
	TLEYJEH IM	3	1.935								UNIVERSITA DI MODENA E REGGIO EMILIA	3	1.935
	TRAN BX	3	1.935								UNIVERSITE BOURGOGNE FRANCHE COMTE COMUE	3	1.935
	UNDURRAGA EA	3	1.935								UNIVERSITE DE FRANCHE COMTE	3	1.935
	UZUN SB	3	1.935								UNIVERSITE DE KINSHASA	3	1.935
	VAN DER WERF MJ	3	1.935								UNIVERSITE PARIS SACLAY COMUE	3	1.935
	VAVILALA MS	3	1.935								UNIVERSITE SORBONNE PARIS CITE USPC COMUE	3	1.935
	VOLLSET SE	3	1.935								UNIVERSITI KEBANGSAAN MALAYSIA	3	1.935
	WALLER S	3	1.935								UNIVERSITY OF ABERDEEN	3	1.935
	WANG XR	3	1.935								UNIVERSITY OF ATHENS	3	1.935
	WANG XY	3	1.935								UNIVERSITY OF BELGRADE	3	1.935
	WEATHERALL DJ	3	1.935								UNIVERSITY OF BERN	3	1.935
	WEICHENTHAL S	3	1.935								UNIVERSITY OF COPENHAGEN	3	1.935
	WEINTRAUB RG	3	1.935								UNIVERSITY OF DUNDEE	3	1.935
	WEISSKOPF MG	3	1.935								UNIVERSITY OF ERLANGEN NUREMBERG	3	1.935
	WEISSMAN MM	3	1.935								UNIVERSITY OF GENEVA	3	1.935
	WESTERMAN R	3	1.935								UNIVERSITY OF GONDAR	3	1.935
	WIELGOSZ A	3	1.935								UNIVERSITY OF ILLINOIS CHICAGO	3	1.935
	WIERSMA ST	3	1.935								UNIVERSITY OF ILLINOIS CHICAGO HOSPITAL	3	1.935
	YEGANEH B	3	1.935								UNIVERSITY OF ILLINOIS URBANA CHAMPAIGN	3	1.935
	YENTUR GK	3	1.935								UNIVERSITY OF MARYLAND BALTIMORE	3	1.935
	YONEMOTO N	3	1.935								UNIVERSITY OF MINNESOTA SYSTEM	3	1.935
	YOON SJ	3	1.935								UNIVERSITY OF MINNESOTA TWIN CITIES	3	1.935
	YUSOFF K	3	1.935								UNIVERSITY OF MISSOURI KANSAS CITY	3	1.935
	YUSUF R	3	1.935								UNIVERSITY OF MISSOURI SYSTEM	3	1.935
	ZAKI ME	3	1.935								UNIVERSITY OF NORTH TEXAS DENTON	3	1.935
	ZHENG ZJ	3	1.935								UNIVERSITY OF NORTH TEXAS SYSTEM	3	1.935
	ZHU J	3	1.935								UNIVERSITY OF OKLAHOMA HEALTH SCIENCES CENTER	3	1.935
	ABD-ALLAH F	2	1.29								UNIVERSITY OF OKLAHOMA OKLAHOMA CITY	3	1.935
	ABDALLA S	2	1.29								UNIVERSITY OF OKLAHOMA SYSTEM	3	1.935
	ABDOLMALEKY HM	2	1.29								UNIVERSITY OF PADUA	3	1.935
	ABRAHAM J	2	1.29								UNIVERSITY OF PITTSBURGH	3	1.935
	ABRAHAM JP	2	1.29								UNIVERSITY OF PRETORIA	3	1.935
	ACKERMAN I	2	1.29								UNIVERSITY OF PUNJAB	3	1.935
	ADAMI HO	2	1.29								UNIVERSITY OF ROCHESTER	3	1.935
	ADELEKAN A	2	1.29								UNIVERSITY OF SALERNO	3	1.935
	ADELI K	2	1.29								UNIVERSITY OF THE PHILIPPINES MANILA	3	1.935
	ADEMI Z	2	1.29								UNIVERSITY OF THE PHILIPPINES SYSTEM	3	1.935
	ADOU AK	2	1.29								UNIVERSITY OF THE WESTERN CAPE	3	1.935
	ADSUAR JC	2	1.29								UNIVERSITY OF YORK UK	3	1.935
	AGARDH EE	2	1.29								UNIVERSITY OF ZURICH	3	1.935
	AGGARWAL R	2	1.29								UNIVERSITY SYSTEM OF MARYLAND	3	1.935
	AHN SY	2	1.29								WASHINGTON UNIVERSITY WUSTL	3	1.935
	AIT-KHALED N	2	1.29								WATFORD DIST GEN HOSP	3	1.935
	AKENA D	2	1.29								WAYNE CTY DEPT HLTH HUMAN SERV	3	1.935
	AKHONDZADEH S	2	1.29								WAYNE STATE UNIV	3	1.935
	AL KAHBOURI MJ	2	1.29								ZHEJIANG UNIVERSITY	3	1.935
	ALASFOOR D	2	1.29								AFRICAN POPULATION HEALTH RESEARCH CENTRE	2	1.29
	ALFONSO-CRISTANCHO R	2	1.29								AGENCE MED PREVENT	2	1.29
	ALHABIB S	2	1.29								AGRICULTURAL INSTITUTE SLOVENIA	2	1.29
	ALIKHANI S	2	1.29								AIDC EC	2	1.29
	ALIMOGHADDAM K	2	1.29								AJOU UNIVERSITY	2	1.29
	ALLA F	2	1.29								ALEXANDRA GEN HOSP ATHENS	2	1.29
	ALMAZROA MA	2	1.29								ANKARA DR SAMI ULUS KADIN DOGUM COCUK SAGLIGI VE HASTALIKLARI EAH	2	1.29
	ALSHARIF U	2	1.29								ANKARA UNIVERSITY	2	1.29
	ALVARADO M	2	1.29								ANLIS	2	1.29
	ALVIS-GUZMAN N	2	1.29								ARKANSAS STATE UNIVERSITY	2	1.29
	ANDE SR	2	1.29								ARTHRIT RES	2	1.29
	ANDERSON LM	2	1.29								ASIAN PACIFIC SOC CARDIOL	2	1.29
	ANTONIO CAT	2	1.29								ASSOC IVOIRIENNE BIEN ETRE FAMILIAL	2	1.29
	ARNLOV J	2	1.29								ATENEO SCH MED PUBL HLTH	2	1.29
	ARSENIJEVIC VSA	2	1.29								AUCKLAND TECH UNIV	2	1.29
	ARTAMAN A	2	1.29								AUCKLAND UNIVERSITY OF TECHNOLOGY	2	1.29
	ASAD MM	2	1.29								AUGUSTA UNIVERSITY	2	1.29
	ASGHAR RJ	2	1.29								AUSTRALIAN NATIONAL UNIVERSITY	2	1.29
	ATKINS LS	2	1.29								AUTONOMOUS UNIVERSITY OF MADRID	2	1.29
	ATLASI Y	2	1.29								B P KOIRALA INSTITUTE OF HEALTH SCIENCES	2	1.29
	AZADI A	2	1.29								BAQIYATALLAH UNIVERSITY OF MEDICAL SCIENCES BMSU	2	1.29
	BADAWI A	2	1.29								BEIJING NEUROSURGICAL INSTITUTE	2	1.29
	BADDOUR LM	2	1.29								BEN GURION UNIVERSITY	2	1.29
	BAENA-CAGNANI CE	2	1.29								BETTY COWAN RES INNOVAT CTR	2	1.29
	BAHARVAND H	2	1.29								BHABHA ATOMIC RESEARCH CENTER	2	1.29
	BARRERO LH	2	1.29								BLDG RD RES INST	2	1.29
	BARTELS DH	2	1.29								BOSTON CHILDREN S HOSPITAL	2	1.29
	BASANEZ MG	2	1.29								BRITISH COLUMBIA CANCER AGENCY	2	1.29
	BEARDSLEY J	2	1.29								CANCER INSTITUTE HOSPITAL CAMS	2	1.29
	BEDI N	2	1.29								CANCER RESEARCH UK	2	1.29
	BENNETT D	2	1.29								CARDIFF UNIVERSITY	2	1.29
	BEYENE TJ	2	1.29								CATHOLIC UNIVERSITY OF CORDOBA	2	1.29
	BHANDARI B	2	1.29								CATHOLIC UNIVERSITY OF THE SACRED HEART	2	1.29
	BHUTTA Z	2	1.29								CELAL BAYAR UNIVERSITY	2	1.29
	BIKBOV B	2	1.29								CENTRAL SOUTH UNIVERSITY	2	1.29
	BIRBECK G	2	1.29								CENTRE NATIONAL DE LA RECHERCHE SCIENTIFIQUE CNRS	2	1.29
	BLACK JA	2	1.29								CHAIM SHEBA MEDICAL CENTER	2	1.29
	BLENCOWE H	2	1.29								CHANG GUNG MEMORIAL HOSPITAL	2	1.29
	BOLLIGER I	2	1.29								CHANG GUNG UNIVERSITY	2	1.29
	BONAVENTURE A	2	1.29								CHILDREN S HOSPITAL COLORADO	2	1.29
	BOSE D	2	1.29								CHRISTIAN MED COLL LUDHIANA	2	1.29
	BOUFOUS SA	2	1.29								CHU BESANCON	2	1.29
	BOUSQUET J	2	1.29								CHU DE MONTPELLIER	2	1.29
	BRAYNE C	2	1.29								CHUNG HO MEMORIAL HOSPITAL	2	1.29
	BRIDGETT L	2	1.29								CIBERESP	2	1.29
	BRIGHTLING CE	2	1.29								CLIN COOPERAT PARAKOU	2	1.29
	BROOKER S	2	1.29								COLL PUBL HLTH TROP MED	2	1.29
	BRUCE NG	2	1.29								COLORADO STATE UNIVERSITY	2	1.29
	BUDKE CM	2	1.29								COMMONWEALTH SCIENTIFIC INDUSTRIAL RESEARCH ORGANISATION CSIRO	2	1.29
	BURCH M	2	1.29								COMPLEJO HOSP CAJA SEGURO SOCIAL	2	1.29
	BURSTEIN R	2	1.29								COMPLUTENSE UNIVERSITY OF MADRID	2	1.29
	BUSH A	2	1.29								CONSORZIO MARIO NEGRI SUD	2	1.29
	CAMCIOGLU Y	2	1.29								CORNELL UNIVERSITY	2	1.29
	CAMPBELL B	2	1.29								CREIGHTON UNIVERSITY	2	1.29
	CANTER CE	2	1.29								CTR HOSP NORD DEUX SEVRES	2	1.29
	CARABIN H	2	1.29								CTR STUDI GISED	2	1.29
	CARDENAS R	2	1.29								DALHOUSIE UNIVERSITY	2	1.29
	CARMONA L	2	1.29								DANA FARBER CANCER INSTITUTE	2	1.29
	CASALE TB	2	1.29								DANISH CANC SOC	2	1.29
	CASTANEDA-ORJUELA CA	2	1.29								DANKOOK UNIVERSITY	2	1.29
	CASTRO RE	2	1.29								DEMOCRITUS UNIVERSITY OF THRACE	2	1.29
	CAVLIN A	2	1.29								DEPT VET AFFAIRS	2	1.29
	CELLA C	2	1.29								ECOLE POLYTECHNIQUE FEDERALE DE LAUSANNE	2	1.29
	CHE X	2	1.29								EMERALD PUBL HLTH CONSULTING SERV LTD	2	1.29
	CHENG KH	2	1.29								FED TEACHING HOSP ABAKALIKI	2	1.29
	CHIANG PPC	2	1.29								FERDOWSI UNIVERSITY MASHHAD	2	1.29
	CHOU D	2	1.29								FINNISH INST OCCUPAT HLTH	2	1.29
	CHOW CK	2	1.29								FONDAZIONE IRCCS ISTITUTO NAZIONALE TUMORI MILAN	2	1.29
	CHOWDHURY R	2	1.29								FRED HUTCHINSON CANCER CENTER	2	1.29
	CHRISTOPHI CA	2	1.29								GEN DIRECTORATE HLTH RES	2	1.29
	CHUANG TW	2	1.29								GENERAL UNIVERSITY GREGORIO MARANON HOSPITAL	2	1.29
	CIRILLO M	2	1.29								GEORGE INSTITUTE FOR GLOBAL HEALTH	2	1.29
	CLARKE IJ	2	1.29								GERMAN CANCER RESEARCH CENTER DKFZ	2	1.29
	COFFENG LE	2	1.29								GOETHE UNIVERSITY FRANKFURT	2	1.29
	COGGESHALL MS	2	1.29								GOLD COAST HOSP	2	1.29
	COLAN SD	2	1.29								GUANGZHOU MEDICAL UNIVERSITY	2	1.29
	COLQUHOUN S	2	1.29								GUY S ST THOMAS NHS FOUNDATION TRUST	2	1.29
	CONDON J	2	1.29								HEINRICH HEINE UNIVERSITY DUSSELDORF	2	1.29
	CONNOR MD	2	1.29								HELMHOLTZ CENTER FOR INFECTION RESEARCH	2	1.29
	COOLEN LM	2	1.29								HLTH ACT PEOPLE	2	1.29
	COOPER C	2	1.29								HLTH SERV ACAD	2	1.29
	CORRIERE M	2	1.29								HOPITAL UNIVERSITAIRE AMBROISE PARE APHP	2	1.29
	CORTINOVIS M	2	1.29								HOPITAL UNIVERSITAIRE NECKER ENFANTS MALADES APHP	2	1.29
	COUSER W	2	1.29								HOSP JOAN 23	2	1.29
	CROUS PW	2	1.29								HOSP MACIEL	2	1.29
	CRUZ AA	2	1.29								HOSPITAL OF SANTA CREU I SANT PAU	2	1.29
	DAHIYA M	2	1.29								ICVS 3BS PT GOVT ASSOCIATE LAB	2	1.29
	DAHL R	2	1.29								IMMUNOLOGY ASTHMA ALLERGY RESEARCH INSTITUTE IRAN	2	1.29
	DAMSERE-DERRY J	2	1.29								INST PUBL HLTH SCI	2	1.29
	DE LEON FR	2	1.29								INSTITUT NATIONAL DE LA RECHERCHE AGRONOMIQUE INRA	2	1.29
	DE LIMA GMF	2	1.29								INSTITUT PASTEUR PARIS	2	1.29
	DE VACCARO KC	2	1.29								INSTITUT PASTEUR TUNIS	2	1.29
	DEL POZO-CRUZ B	2	1.29								INSTITUTE OF BASIC MEDICAL SCIENCES CAMS	2	1.29
	DELAVARI A	2	1.29								INSTITUTE OF MICROBIOLOGY CAS	2	1.29
	DELLAVALLE R	2	1.29								INSTITUTO MEXICANO DEL SEGURO SOCIAL	2	1.29
	DELOSSANTOS A	2	1.29								INSTITUTO NACIONAL DE SALUD COLOMBIA	2	1.29
	DENENBERG J	2	1.29								INT PREVENT RES INST	2	1.29
	(4033 Authors {0} {1} value(s) outside display options.)										(1375 Organizations-Enhanced {0} {1} value(s) outside display options.)
	(0(0.000%){0} records{1} do not contain data in the field being analyzed.)										(0(0.000%){0} records{1} do not contain data in the field being analyzed.)

## Sheet: Journals publishing 48 only IR
	Journals that had published the 48 'only Iranian' h-core papers, information retrieved from Journal Citation Reports
	Source Titles	Number of published papers	% of 48	Publication year	JIF in the publication year
	BIOSENSORS BIOELECTRONICS	3	6.25	2009	5.429
				2008	5.149
				2013	6.541
	DIABETES CARE	2	4.167	2005	7.844
				2009	6.718
	JOURNAL OF THEORETICAL BIOLOGY	2	4.167	2010	2.371
				2011	2.208
	PHYTOTHERAPY RESEARCH	2	4.167	2008	1.772
				2008	1.772
	ACTA CARDIOLOGICA	1	2.083	2003	0.38
	ADVANCED DRUG DELIVERY REVIEWS	1	2.083	2008	8.287
	AFRICAN JOURNAL OF BIOTECHNOLOGY	1	2.083	2006	0.45
	AMERICAN JOURNAL OF CLINICAL NUTRITION	1	2.083	2005	5.853
	ANALYTICAL BIOCHEMISTRY	1	2.083	2006	2.948
	ANNALS OF ONCOLOGY	1	2.083	2009	5.647
	ARCHIVES OF IRANIAN MEDICINE	1	2.083	starting from 2009	0.874
	BIOMEDICINE PHARMACOTHERAPY	1	2.083	2005	2.069
	BIOORGANIC MEDICINAL CHEMISTRY LETTERS	1	2.083	2004	2.333
	BIOTECHNOLOGY ADVANCES	1	2.083	2001	1.568
	BMC CELL BIOLOGY	1	2.083	2006	2.742
	BRITISH JOURNAL OF PSYCHIATRY	1	2.083	2004	4.175
	CHEMICAL BIOLOGY DRUG DESIGN	1	2.083	2009	2.473
	COMPARATIVE BIOCHEMISTRY AND PHYSIOLOGY C TOXICOLOGY PHARMACOLOGY	1	2.083	2003	1.469
	DEPRESSION AND ANXIETY	1	2.083	2009	2.926
	DIABETES RESEARCH AND CLINICAL PRACTICE	1	2.083	2003	1.68
	DRUG DELIVERY	1	2.083	2006	1.424
	DRUG DISCOVERY TODAY	1	2.083	2007	6.671
	EPIDEMIOLOGIC REVIEWS	1	2.083	2007	5.429
	FOOD CHEMISTRY	1	2.083	2011	3.334
	HUMAN EXPERIMENTAL TOXICOLOGY	1	2.083	2003	0.99
	INTERNATIONAL IMMUNOPHARMACOLOGY	1	2.083	2007	2.066
	INTERNATIONAL JOURNAL OF CANCER	1	2.083	2007	4.555
	INTERNATIONAL JOURNAL OF NANOMEDICINE	1	2.083	2011	3.13
	JOURNAL OF EXPERIMENTAL CLINICAL CANCER RESEARCH	1	2.083	2008	1.184
	JOURNAL OF PHARMACY AND PHARMACEUTICAL SCIENCES	1	2.083	2008	1.887
	MEDICAL SCIENCE MONITOR	1	2.083	2004	1.595
	NANOMEDICINE NANOTECHNOLOGY BIOLOGY AND MEDICINE	1	2.083	2007	5.44
	NATURE PROTOCOLS	1	2.083	2009	6.335
	NUCLEOSIDES NUCLEOTIDES NUCLEIC ACIDS	1	2.083	2008	0.571
	PAKISTAN JOURNAL OF PHARMACEUTICAL SCIENCES	1	2.083	2009	0.588
	PHYTOMEDICINE	1	2.083	2006	1.403
	PROCESS BIOCHEMISTRY	1	2.083	2007	2.336
	PROTEIN AND PEPTIDE LETTERS	1	2.083	2010	1.849
	SCANDINAVIAN JOURNAL OF IMMUNOLOGY	1	2.083	2011	2.23
	SCHIZOPHRENIA RESEARCH	1	2.083	2007	4.24
	SOZIAL UND PRAVENTIVMEDIZIN	1	2.083	2002	0.639
	TOXICOLOGY AND APPLIED PHARMACOLOGY	1	2.083	2013	3.975
	TRIALS	1	2.083	2009	2.02
				Median	2.3345
				MAX JIF	8.287
				MIN JIF	0.38
				MEAN JIF	3.11602

## Sheet: Analysis of 48 only Iranian
		Analysis results of the 48 h-core 'only Iranian' biomedical and public health publications indexed in web of Science Core Collection (published 1965-2014) - Citations counted by the end of 2017.
		Authors	records	% of 48	Organizations-Enhanced	records	% of 48
		AZIZI F	5	10.417	TEHRAN UNIVERSITY OF MEDICAL SCIENCES	17	35.417
		ABDOLLAHI M	4	8.333	SHAHID BEHESHTI UNIVERSITY MEDICAL SCIENCES	9	18.75
		MIRMIRAN P	4	8.333	TARBIAT MODARES UNIVERSITY	7	14.583
		KELISHADI R	3	6.25	SHIRAZ UNIV	5	10.417
		MOHABATKAR H	3	6.25	MAZANDARAN UNIVERSITY MEDICAL SCIENCES	4	8.333
		AKHONDZADEH S	2	4.167	ISFAHAN UNIVERSITY MEDICAL SCIENCE	3	6.25
		ALIMOGHADDAM K	2	4.167	MINISTRY OF HEALTH MEDICAL EDUCATION MOHME	3	6.25
		AZADBAKHT L	2	4.167	SHIRAZ UNIVERSITY OF MEDICAL SCIENCE	3	6.25
		AZADI A	2	4.167	BAQIYATALLAH UNIVERSITY OF MEDICAL SCIENCES BMSU	2	4.167
		ESMAILLZADEH A	2	4.167
		GHANBARIAN A	2	4.167	MASHHAD UNIVERSITY MEDICAL SCIENCE	2	4.167
		GHAVAMZADEH A	2	4.167	TABRIZ UNIVERSITY OF MEDICAL SCIENCE	2	4.167
		GILL P	2	4.167	ZANJAN UNIV MED SCI	2	4.167
		HAMIDI M	2	4.167	ARAK UNIV MED SCI	1	2.083
		HOSSEINIMEHR SJ	2	4.167	AZAD UNIV SCI RES UNITS	1	2.083
		HOSSEINZADEH H	2	4.167	ENDOCRINE METAB RES CTR	1	2.083
		MALEKI N	2	4.167	FERDOWSI UNIVERSITY MASHHAD	1	2.083
		MEHRABI Y	2	4.167	GOLESTAN UNIV MED SCI HLTH CARE	1	2.083
		NIKFAR S	2	4.167	GORGAN UNIV AGR SCI NAT RESOURCES	1	2.083
		RAFIEI P	2	4.167	GRAD UNIV ADV TECHNOL	1	2.083
		SAFAVI A	2	4.167	ICBC	1	2.083
		SHAHVERDI AR	2	4.167	IRANIAN INST HLTH SCI RES IHSR	1	2.083
		SHAHVERDI HR	2	4.167	KHORRAMSHAHR UNIV MARINE SCI TECHNOL	1	2.083
		ZAHEDI-ASL S	2	4.167	KORDESTAN UNIV MED SCI	1	2.083
		ABBASI SH	1	2.083	NATL ELITES FDN IRAN	1	2.083
		ABHARI SAA	1	2.083	QAZVIN UNIVERSITY OF MEDICAL SCIENCES QUMS	1	2.083
		AFZALI HM	1	2.083	ROYAN INST	1	2.083
		AINY E	1	2.083	SARI AGRICULTURAL SCIENCES NATURAL RESOURCES UNIVERSITY SANRU	1	2.083
		AKHGARI M	1	2.083	SEMNAN UNIVERSITY OF MEDICAL SCIENCES	1	2.083
		ALIKHANI S	1	2.083	STEM CELL TECHNOL INST	1	2.083
		ALLAHVERDIAN S	1	2.083	UNIVERSITY KASHAN	1	2.083
		ALMASIRAD A	1	2.083	UNIVERSITY OF ISFAHAN	1	2.083
		AMINI H	1	2.083	UNIVERSITY OF MAZANDARAN	1	2.083
		ASGARY S	1	2.083	UNIVERSITY OF TABRIZ	1	2.083
		ASL MN	1	2.083	UNIVERSITY OF TEHRAN	1	2.083
		ATLASI Y	1	2.083	UNIVERSITY OF YAZD	1	2.083
		ATYABI F	1	2.083	(0 Organizations-Enhanced {0} {1} value(s) outside display options.)
		AZIZI T	1	2.083	(0(0.000%){0} records{1} do not contain data in the field being analyzed.)
		BAGHAEI M	1	2.083
		BAGHERI M	1	2.083
		BAHARVAND H	1	2.083
		BAHRAMI AR	1	2.083
		BASHARDOOST N	1	2.083
		BASHTAR M	1	2.083
		BEHNAM B	1	2.083
		BEIGI MM	1	2.083
		BEITOLLAHI H	1	2.083
		BIPARVA P	1	2.083
		BONAB MM	1	2.083
		BOSHTAM M	1	2.083
		CHANGIZ T	1	2.083
		DALVANDI A	1	2.083
		DAVANLOU M	1	2.083
		DELAVARI A	1	2.083
		DINARVAND R	1	2.083
		EBRAHIMZADEH MA	1	2.083
		EIDI A	1	2.083
		EIDI M	1	2.083
		EMAMI H	1	2.083
		ESLAMI S	1	2.083
		ESMAEILI A	1	2.083
		ESMAEILI E	1	2.083
		ESMAEILI M	1	2.083
		ETEMADI A	1	2.083
		FAIZI M	1	2.083
		FAKHIMI A	1	2.083
		FARD NM	1	2.083
		FARJAMI E	1	2.083
		FOROUZANFAR MH	1	2.083
		GANJIPOUR B	1	2.083
		GHAEMI A	1	2.083
		GHAFFARI SH	1	2.083
		GHANAATI H	1	2.083
		GHANBILI J	1	2.083
		GHASEMI K	1	2.083
		GHASEMI Y	1	2.083
		GHODS S	1	2.083
		GHOREISHI A	1	2.083
		GOUYA MM	1	2.083
		HADAEGH F	1	2.083
		HAJIPOUR R	1	2.083
		HAJSADEGHI N	1	2.083
		HATAMI M	1	2.083
		HEDAYATI M	1	2.083
		HEDJAROUDE GA	1	2.083
		HERNMATI M	1	2.083
		HEYDARIAN P	1	2.083
		HOSSEINI R	1	2.083
		IMANSHAHIDI M	1	2.083
		JADIDI-NIARAGH F	1	2.083
		JAFARI S	1	2.083
		JAMALIFAR H	1	2.083
		JOUYBAN A	1	2.083
		KAMALIPOUR A	1	2.083
		KARIMI-MALEH H	1	2.083
		KEBRIAEEZADEH A	1	2.083
		KEBRYAEEZADEH A	1	2.083
		LARIJANI B	1	2.083
		MADJID M	1	2.083
		MALEKZADEH R	1	2.083
		MANOOCHEHRI S	1	2.083
		MAZLOUM-ARDAKANI M	1	2.083
		MEHRABI N	1	2.083
		MINAEIAN S	1	2.083
		MINAIAN S	1	2.083
		MIRSHAFIEY A	1	2.083
		MOEINI S	1	2.083
		MOGHADDAM AH	1	2.083
		MOHAMADNEJAD M	1	2.083
		MOHAMMAD K	1	2.083
		MOHEBBI-RASA S	1	2.083
		MOHSENZADEH S	1	2.083
		MOHYEDDIN-BONAB M	1	2.083
		MOMENAN AA	1	2.083
		MONTAZERI A	1	2.083
		MORADALI MF	1	2.083
		MORADLOU O	1	2.083
		MORTAZAVI N	1	2.083
		MOSTAFALOU S	1	2.083
		MOSTAFAVI H	1	2.083
		MOUSAVI SM	1	2.083
		MOWLA SJ	1	2.083
		NABAVI SF	1	2.083
		NABAVI SM	1	2.083
		NADERI G	1	2.083
		NADRI S	1	2.083
		NAEIMI H	1	2.083
		NASEHI AA	1	2.083
		NIKBIN B	1	2.083
		NOHI AA	1	2.083
		NOORBALA AA	1	2.083
		POORMOGHADDAS M	1	2.083
		POURMORAD F	1	2.083
		RABIEI K	1	2.083
		RAFIEI M	1	2.083
		RAHIMI R	1	2.083
		RAHMANI M	1	2.083
		RAISI F	1	2.083
		RAMAZANI R	1	2.083
		RANJBAR A	1	2.083
		RANJBAR B	1	2.083
		RAZNAHAN M	1	2.083
		REZAIE A	1	2.083
		ROUHANI H	1	2.083
		SAADAT N	1	2.083
		SAADATI N	1	2.083
		SABZEVARI O	1	2.083
		SADEGHI M	1	2.083
		SADRI G	1	2.083
		SALEHI B	1	2.083
		SALEHI P	1	2.083
		SALEHI R	1	2.083
		SALEHIZADEH H	1	2.083
		SARBAZI N	1	2.083
		SARRAF-ZADEGAN N	1	2.083
		SEDDIGHI Z	1	2.083
		SEPEHRI N	1	2.083
		SHADNIA S	1	2.083
		SHAFIEE A	1	2.083
		SHAHABIMAJD N	1	2.083
		SHAHROKHI S	1	2.083
		SHARIFIAN A	1	2.083
		SHOJAOSADATI SA	1	2.083
		SOLEIMANI M	1	2.083
		TABATABAEE M	1	2.083
		TABATABAI SA	1	2.083
		TAJABADI F	1	2.083
		TALEBIAN F	1	2.083
		TAVASSOLI A	1	2.083
		TOLOOIE H	1	2.083
		VASEI M	1	2.083
		VESSAL M	1	2.083
		YASAMY MT	1	2.083
		YAZDI SAB	1	2.083
		YOUSEFIE A	1	2.083
		ZIAEE SAM	1	2.083
		(0 Authors {0} {1} value(s) outside display options.)
		(0(0.000%){0} records{1} do not contain data in the field being analyzed.)
